# Supplementary material for: Identification of transcription factors dictating blood cell development using a bidirectional transcription network-based computational framework
Source: Sci Rep. 2022 Nov 4;12:18656. doi: 10.1038/s41598-022-21148-w (PMC9636203; doi:10.1038/s41598-022-21148-w)
Supplement: Supplementary file 2 — Supplementary Information 2. [file 41598_2022_21148_MOESM2_ESM.xlsx]

## Sheet: Figure 2 TF prediction
Table S1. Summary of TFs predicted by ANANSE-CAGE.
TF prediction results cell conversion
Macrophages				Keratinocytes				Astrocytes (Cerebral Cortex)				iPSC				Hepatocytes
factor	Influence Score	L2F Change		factor	Influence Score	L2F Change		factor	Influence Score	L2F Change		factor	Influence Score	L2F Change		factor	Influence Score	L2F Change
SPI1	1	13.0395		TP63	1	11.7646		SOX2	1	13.0763		OLIG1	1	12.2712		CREB3L3	1	13.4718
IRF8	0.993548	11.5506		SOX15	0.993548	9.6138		SOX5	0.993377	10.0134		PRDM14	0.993151	11.8006		HNF4A	0.99422	12.5531
IRF5	0.987097	10.4423		EHF	0.987097	11.2674		POU3F2	0.986755	9.73301		POU5F1B	0.986301	11.1452		MLXIPL	0.988439	13.341
CEBPA	0.980645	9.37606		GRHL2	0.980645	9.51667		LHX2	0.980132	9.80498		SOX2	0.979452	12.6522		ELF3	0.982659	11.2457
TFEC	0.974194	12.475		ETV4	0.974194	5.33463		NR2E1	0.97351	10.1254		OTX2	0.972603	10.6304		ONECUT1	0.976879	12.2716
MAFB	0.967742	6.78445		ELF1	0.967742	5.18298		ARX	0.966887	11.6763		ZIC3	0.965753	12.4063		FOXA1	0.971098	10.7427
NR1H3	0.96129	6.94785		OVOL1	0.96129	8.41598		SOX11	0.960265	5.6074		NANOG	0.958904	10.6657		NR1I3	0.965318	11.8316
EGR2	0.954839	7.57558		HES2	0.954839	11.6224		PAX6	0.953642	5.2069		HAND1	0.952055	9.42532		ESR1	0.959538	10.1365
MAF	0.948387	6.01084		SOX7	0.948387	9.43714		NFIB	0.94702	5.88328		FOXI3	0.945205	9.50599		HLF	0.953757	11.6326
ATF3	0.941935	5.65862		FOXQ1	0.941935	4.54825		E2F5	0.940397	5.03928		MYCN	0.938356	11.3525		CEBPA	0.947977	10.671
IKZF1	0.935484	10.5226		GATA3	0.935484	5.31941		HES4	0.933775	4.30371		ZSCAN10	0.931507	8.95012		FOXA3	0.942197	10.5745
LYL1	0.929032	6.01719		NFIB	0.929032	3.87242		SP8	0.927152	8.28287		ZFP42	0.924658	10.2888		PROX1	0.936416	9.82373
ELF1	0.922581	6.00876		SP6	0.922581	3.96872		FOXG1	0.92053	10.9847		ETV4	0.917808	5.45486		RORC	0.930636	10.1081
MITF	0.916129	5.23635		FOS	0.916129	3.008		SOX1	0.913907	9.51776		SPIB	0.910959	8.8134		HNF4G	0.924855	10.1534
PPARG	0.909677	5.21791		KLF5	0.909677	3.62375		RFX4	0.907285	8.47404		BCL11A	0.90411	3.82333		NR1H4	0.919075	13.2188
REL	0.903226	3.69376		MAF	0.903226	3.54941		E2F1	0.900662	2.94917		ELF3	0.89726	9.78695		ZBTB16	0.913295	11.5166
FLI1	0.896774	2.65946		MYC	0.896774	3.1953		SOX21	0.89404	10.0256		SOX11	0.890411	4.65238		IRF8	0.907514	9.6599
BCL11A	0.890323	2.89734		ATF3	0.890323	2.57703		HEY1	0.887417	4.37416		GATA3	0.883562	6.3989		FOS	0.901734	5.5255
FOS	0.883871	2.48401		CREB5	0.883871	2.36711		CREB5	0.880795	2.82821		SOX13	0.876712	3.55523		SOX5	0.895954	10.7463
BHLHE41	0.877419	3.04336		ZNF219	0.877419	3.63989		PRDM16	0.874172	2.95982		SOX15	0.869863	7.54693		FOSB	0.890173	8.23137
MEF2C	0.870968	2.49553		ETS2	0.870968	1.97215		NPAS3	0.86755	7.23195		FOXO1	0.863014	3.57408		ATF3	0.884393	4.69171
BATF	0.864516	10.0032		HES1	0.864516	2.7426		SOX3	0.860927	8.80036		FOS	0.856164	2.80107		NR5A2	0.878613	6.35074
USF2	0.858065	2.32079		HOMEZ	0.858065	2.14585		ETV4	0.854305	3.37664		CEBPA	0.849315	6.34939		MAF	0.872832	6.31084
DBP	0.851613	2.44065		TFAP4	0.851613	2.17326		GLIS3	0.847682	3.68227		ATF3	0.842466	2.97032		CUX2	0.867052	9.41528
MEF2A	0.845161	1.83283		ESRRA	0.845161	1.93003		NR2F1	0.84106	2.54361		POU2F3	0.835616	8.85837		ETS2	0.861272	4.08962
ZNF467	0.83871	8.09806		TFAP2A	0.83871	2.18332		OTX1	0.834437	9.89421		E2F1	0.828767	3.24951		NFIA	0.855491	4.99194
CREB5	0.832258	2.25966		FOXK2	0.832258	1.74924		HES1	0.827815	2.56005		E2F3	0.821918	2.25721		KLF15	0.849711	7.45358
HIVEP3	0.825806	4.18016		RELB	0.825806	3.08255		RFX3	0.821192	2.50906		FOXH1	0.815068	11.0508		GATA4	0.843931	8.90409
IRF2	0.819355	1.5311		TFCP2L1	0.819355	9.47822		ZIC2	0.81457	8.94956		MYBL2	0.808219	3.00778		NFIB	0.83815	4.57783
ZNF589	0.812903	3.18448		IRF3	0.812903	1.67819		E2F7	0.807947	1.804		CTCF	0.80137	1.58729		FOXA2	0.83237	8.88619
MSC	0.806452	2.31397		CEBPA	0.806452	4.94539		BCL11A	0.801325	1.88879		PBX3	0.794521	1.85239		IRF7	0.82659	3.42027
IRF7	0.8	1.82807		KLF4	0.8	1.84891		NFIA	0.794702	2.55733		SOX4	0.787671	3.42098		ATF5	0.820809	4.58108
RELB	0.793548	3.13667		NFIA	0.793548	1.67448		POU2F1	0.788079	2.98482		POU3F4	0.780822	8.51746		NR1H3	0.815029	4.58561
NFATC3	0.787097	2.09627		BCL11B	0.787097	6.12198		ATF3	0.781457	2.16116		TGIF1	0.773973	1.3685		HES1	0.809249	2.82368
NFKB1	0.780645	1.6243		IRX4	0.780645	9.35637		GLI3	0.774834	2.55058		SALL4	0.767123	7.72992		AR	0.803468	5.03373
JUNB	0.774194	1.78649		HSF1	0.774194	1.39303		FOS	0.768212	1.76024		ZNF431	0.760274	2.64594		RORA	0.797688	2.79782
RXRA	0.767742	1.46475		SREBF1	0.767742	1.81565		RUNX2	0.761589	1.97142		GRHL2	0.753425	7.36448		FOXO1	0.791908	4.40663
CREM	0.76129	1.42231		SNAI2	0.76129	0.427127		ZIC5	0.754967	8.14632		SOX9	0.746575	0.959722		RXRA	0.786127	3.11791
POU2F1	0.754839	2.41023		EGR1	0.754839	1.2885		SOX4	0.748344	1.65748		ZNF691	0.739726	1.64379		MAFB	0.780347	4.03345
BHLHE40	0.748387	1.47368		ERF	0.748387	0.884629		FOXS1	0.741722	2.78068		ZNF8	0.732877	0.788782		KLF9	0.774566	2.42872
MTF1	0.741935	1.6086		HOXC13	0.741935	7.82249		PBX3	0.735099	1.38844		NR2F6	0.726027	1.62712		RARB	0.768786	4.20754
STAT5A	0.735484	3.03056		KLF13	0.735484	1.50306		SOX8	0.728477	6.90019		ETS2	0.719178	0.98653		BHLHE40	0.763006	2.09155
ETV6	0.729032	1.10656		PRDM1	0.729032	2.1604		MYBL2	0.721854	2.53263		ETV1	0.712329	1.99242		KLF11	0.757225	2.95168
PPARD	0.722581	1.37992		FOSL1	0.722581	2.43412		HIVEP3	0.715232	3.63713		NFYA	0.705479	1.4632		PPARA	0.751445	3.07935
TBX19	0.716129	2.55864		MAFB	0.716129	2.07255		PBX1	0.708609	1.21031		TFDP2	0.69863	1.59618		ESRRA	0.745665	2.10798
SNAI3	0.709677	8.6399		IRF6	0.709677	4.93974		PAX8	0.701987	6.72978		CREB1	0.691781	0.597104		THRB	0.739884	2.2651
CEBPB	0.703226	1.61394		MAX	0.703226	0.0260984		TEAD2	0.695364	1.20469		RORA	0.684932	0.925882		MZF1	0.734104	2.15244
ZBTB33	0.696774	1.35692		E2F7	0.696774	1.23703		SOX9	0.688742	2.43871		THRA	0.678082	1.46195		NFIL3	0.728324	2.26409
MAX	0.690323	0.352194		ELK3	0.690323	0.343607		REST	0.682119	0.420907		ZNF282	0.671233	0.420182		CEBPB	0.722543	1.10661
KLF6	0.683871	1.05149		ATF4	0.683871	0.0668718		TBX19	0.675497	2.5612		FOXG1	0.664384	8.39217		XBP1	0.716763	1.96533
POU2F2	0.677419	2.99486		XBP1	0.677419	0.305036		E2F2	0.668874	3.7993		NRF1	0.657534	2.16114		ONECUT2	0.710983	6.78012
TFEB	0.670968	2.79924		ARNTL2	0.670968	2.04119		SMAD1	0.662252	0.4403		TGIF2	0.650685	1.8693		BHLHA15	0.705202	8.68995
NFYC	0.664516	1.10101		NPAS2	0.664516	2.67247		PKNOX2	0.655629	5.66509		RARB	0.643836	2.71594		NFATC2	0.699422	7.26291
PBX3	0.658065	1.06357		CEBPB	0.658065	0.788963		ZBTB33	0.649007	1.05634		TP53	0.636986	0.218711		POU2F1	0.693642	2.69754
IRF1	0.651613	0.907514		BHLHE40	0.651613	1.89447		SP4	0.642384	1.59251		THAP11	0.630137	1.24334		NPAS2	0.687861	1.88027
RFX5	0.645161	1.40108		FOXK1	0.645161	1.14882		TFDP2	0.635762	0.664335		USF2	0.623288	0.710006		SREBF1	0.682081	3.30733
ETV5	0.63871	1.22899		KLF8	0.63871	3.30096		FOXO1	0.629139	1.86263		ZNF423	0.616438	7.72714		IRF1	0.676301	1.12503
ELF4	0.632258	1.0797		ZNF8	0.632258	0.224017		FOXM1	0.622517	1.70098		PBX1	0.609589	0.977909		CREBZF	0.67052	1.26136
REST	0.625806	0.623329		TP53	0.625806	0.942802		NFYA	0.615894	0.65246		CREB5	0.60274	2.20056		BACH2	0.66474	7.0766
CREB1	0.619355	0.22721		NR1D1	0.619355	0.799872		TCF3	0.609272	1.23811		ZNF589	0.59589	3.98987		ZBTB33	0.65896	1.59218
IRF9	0.612903	0.218048		JUNB	0.612903	1.65313		SP3	0.602649	0.52309		NFAT5	0.589041	0.0126166		MYC	0.653179	0.992623
ZBTB7B	0.606452	2.41713		MYBL2	0.606452	1.27		CREB1	0.596026	0.304096		ZNF263	0.582192	0.789386		EGR1	0.647399	0.575009
ETS2	0.6	0.781855		TCF3	0.6	0.979793		TFDP1	0.589404	0.12268		NR2F1	0.575342	0.621183		CEBPG	0.641618	1.02216
FOXN3	0.593548	1.43195		TFDP2	0.593548	0.301763		ZNF423	0.582781	6.29762		PKNOX1	0.568493	0.0862808		USF2	0.635838	1.26085
JUN	0.587097	0.748744		SRF	0.587097	0.418974		MAZ	0.576159	0.728996		SP4	0.561644	2.22715		NR2F6	0.630058	1.23388
ATF6	0.580645	0.163951		ZBTB7B	0.580645	1.7649		CREBZF	0.569536	1.06908		CREM	0.554795	0.811205		IRF2	0.624277	0.611051
TFCP2	0.574194	0.966625		ZBTB7A	0.574194	0.79582		FOXK2	0.562914	0.772843		CREBZF	0.547945	0.738459		STAT3	0.618497	2.65797
IRF3	0.567742	0.553581		PPARD	0.567742	1.31965		IRF7	0.556291	1.71573		TFCP2	0.541096	1.1268		FOXP2	0.612717	5.2268
ESRRA	0.56129	1.07826		TFDP1	0.56129	0.083445		NR2C2	0.549669	0.619624		REST	0.534247	0.845411		CTCF	0.606936	0.849404
BCL6	0.554839	0.493375		NFYA	0.554839	0.584878		NFYC	0.543046	0.256985		TCF3	0.527397	1.01574		FOXP1	0.601156	1.50718
TCF12	0.548387	0.608001		SOX9	0.548387	2.5119		ZNF24	0.536424	0.438187		ZNF143	0.520548	0.357301		NFATC3	0.595376	1.35378
KLF13	0.541935	1.14214		ETV3	0.541935	0.270893		TCF12	0.529801	0.0551596		USF1	0.513699	0.158955		MEF2A	0.589595	1.08255
MLX	0.535484	0.899979		POU2F2	0.535484	2.67169		E2F3	0.523179	0.776072		ZNF708	0.506849	2.46106		YY1	0.583815	0.283471
NFATC1	0.529032	1.49645		RXRA	0.529032	0.400231		SRF	0.516556	0.157722		ZBTB33	0.5	1.2573		FOXN3	0.578035	1.75056
RBPJ	0.529032	0.943128		KLF6	0.522581	1.46603		SREBF1	0.509934	0.722883		MEF2A	0.493151	0.195624		IRF3	0.572254	1.19414
ZNF219	0.522581	1.93099		ZBTB33	0.516129	0.663235		THAP11	0.503311	0.446494		SOX8	0.486301	4.98075		KLF6	0.566474	0.539497
NFKB2	0.516129	1.71413		HOXA1	0.509677	2.71374		PATZ1	0.496689	2.01013		SMAD2	0.479452	0.0979864		NR2C1	0.560694	0.858046
RREB1	0.509677	1.69529		RFX5	0.503226	0.859478		TGIF2	0.490066	1.45331		POU2F1	0.472603	2.36679		GATA6	0.554913	1.25825
SP3	0.503226	0.118285		JUN	0.496774	1.00432		ZNF121	0.483444	0.452934		SP2	0.465753	0.440661		PBX3	0.549133	1.15324
SMAD2	0.496774	0.425216		KLF7	0.490323	0.816279		CREM	0.476821	0.360679		ZNF140	0.458904	0.496689		ARNT	0.543353	0.451225
FOXK2	0.490323	0.364516		MYPOP	0.483871	0.314317		RFX7	0.470199	0.983849		MEF2C	0.452055	0.567442		RREB1	0.537572	2.07071
ZBTB7A	0.483871	0.442342		KLF16	0.477419	1.6525		CTCF	0.463576	0.651436		RBPJ	0.445205	0.771427		NR1D1	0.531792	0.944462
NR3C1	0.477419	0.190943		TGIF1	0.470968	1.20255		RFX5	0.456954	1.1424		ZNF24	0.438356	0.355829		NFIC	0.526012	0.672369
USF1	0.470968	0.838823		CEBPG	0.464516	0.153906		MEIS2	0.450331	0.628112		NR2C2	0.431507	0.0995105		HAND2	0.520231	0.94419
ARNT	0.464516	0.0423568		ELK4	0.458065	0.083806		FOXC2	0.443709	1.24784		MYC	0.424658	0.41789		TEF	0.514451	1.25922
MGA	0.458065	0.263772		KLF3	0.451613	0.707906		USF1	0.437086	0.095475		GABPA	0.417808	0.240085		ZNF8	0.508671	0.270968
HLX	0.451613	1.83095		ETV5	0.445161	1.16649		ZNF76	0.430464	0.512511		ZFP3	0.410959	1.02661		NR1H2	0.50289	0.27881
NR1H2	0.445161	0.15094		MAFF	0.43871	1.21545		NR2F6	0.423841	0.294655		MAFG	0.40411	0.960368		KLF13	0.49711	0.820624
KLF11	0.43871	1.4483		GMEB2	0.432258	0.786093		SP1	0.417219	0.300726		BHLHE40	0.39726	0.327114		JUN	0.491329	1.04007
NFYA	0.432258	1.08297		IRF7	0.425806	1.60115		STAT3	0.410596	0.00849582		SREBF2	0.390411	0.0620904		SP3	0.485549	0.111446
AHR	0.425806	0.396669		E2F4	0.419355	1.82551		MAF	0.403974	2.69077		NFYC	0.383562	0.307166		HIVEP1	0.479769	1.25793
FOXO3	0.419355	0.154547		RFX7	0.412903	0.537388		TCF4	0.397351	0.420586		ARNTL2	0.376712	1.80182		JUNB	0.473988	1.25776
YY1	0.412903	0.00305152		SREBF2	0.406452	1.34133		TFAP2C	0.390728	2.38595		TCFL5	0.369863	0.231195		USF1	0.468208	0.715827
BACH1	0.406452	1.29203		VDR	0.4	1.7179		MEF2C	0.384106	0.314648		ZNF85	0.363014	0.827011		KLF4	0.462428	1.05996
NRF1	0.4	0.510752		YY1	0.393548	0.066207		SREBF2	0.377483	0.680253		MGA	0.356164	0.910616		NR2F1	0.456647	0.38763
HOMEZ	0.393548	1.20356		MAZ	0.387097	0.223292		MGA	0.370861	0.391277		TEAD4	0.349315	2.72278		JUND	0.450867	0.327439
VDR	0.387097	0.0544997		ZNF282	0.380645	1.6863		FOXN3	0.364238	1.33431		RFX7	0.342466	0.237692		AHR	0.445087	0.636449
E2F4	0.380645	1.17038		RUNX1	0.374194	0.378798		ZNF436	0.357616	1.83063		KLF16	0.335616	0.395151		IRF6	0.439306	1.04009
MAFG	0.374194	1.41149		SOX13	0.367742	0.927096		FOXP4	0.350993	0.412277		MAZ	0.328767	0.493963		TCF12	0.433526	0.561048
SP100	0.367742	0.473345		CTCF	0.36129	0.0585692		NRF1	0.344371	0.753204		HINFP	0.321918	0.782527		E4F1	0.427746	0.658469
GABPA	0.36129	0.216196		TFE3	0.354839	0.0760718		ETV5	0.337748	0.612227		FOXN2	0.315068	0.714541		KLF3	0.421965	0.55858
FOXN2	0.354839	0.919662		NR2F6	0.348387	0.804382		ZFP3	0.331126	0.87247		TCF7L2	0.308219	0.732972		NFKB1	0.416185	0.570557
NFE2L2	0.348387	0.892646		FOXN2	0.341935	0.320005		SOX13	0.324503	0.88494		E4F1	0.30137	0.966487		ZBTB7B	0.410405	0.977058
E2F1	0.341935	0.642891		POU2F1	0.335484	1.92886		IRF3	0.317881	0.331997		ZBTB14	0.294521	1.28511		NRF1	0.404624	0.719789
ZFP3	0.335484	0.463086		TCFL5	0.329032	0.289135		KLF5	0.311258	0.446261		MAFB	0.287671	0.887123		TCF7L2	0.398844	0.643572
STAT3	0.329032	0.464695		JUND	0.322581	0.0404367		RARB	0.304636	1.51643		ESRRA	0.280822	1.20204		NR4A1	0.393064	2.80644
CREB3L2	0.322581	0.551528		NR1H2	0.316129	0.0459276		GLI2	0.298013	0.636719		ZNF770	0.273973	1.6889		KLF12	0.387283	1.0736
CTCF	0.316129	0.369269		NFKB2	0.309677	1.90338		JUN	0.291391	0.954248		CREB3L4	0.267123	1.98773		ZKSCAN1	0.381503	1.82009
E2F3	0.309677	0.505466		E2F1	0.303226	0.298716		GMEB2	0.284768	0.130925		IRF7	0.260274	0.839961		ARNTL	0.375723	1.66723
ZNF143	0.303226	0.060732		ETV2	0.296774	0.0860845		GTF2I	0.278146	1.13902		TEF	0.253425	0.85647		ZNF652	0.369942	2.09544
SP1	0.296774	0.488475		E2F3	0.290323	0.12781		ETV1	0.271523	0.0987408		ZNF76	0.246575	0.216274		REST	0.364162	0.641297
ZBTB48	0.290323	1.58971		ZNF691	0.283871	0.45653		TFCP2	0.264901	0.640465		FOXN3	0.239726	0.979225		SP100	0.358382	0.0430543
ATF7	0.283871	0.425705		RFX2	0.277419	0.375173		ZBTB17	0.258278	0.534878		FOXO3	0.232877	0.112807		ATF6	0.352601	0.0748879
SREBF2	0.277419	0.624912		HOXA9	0.270968	0.434071		FOXO3	0.251656	0.507216		MAFK	0.226027	0.0673619		ELK4	0.346821	0.575681
KLF16	0.270968	0.611251		BCL11A	0.264516	1.70763		E2F4	0.245033	0.765858		TFE3	0.219178	0.265792		SOX13	0.34104	2.06235
SREBF1	0.264516	0.151253		E4F1	0.258065	0.795403		TFAP4	0.238411	0.127301		MAF	0.212329	2.92633		SIX5	0.33526	0.727266
FOXO4	0.258065	1.01279		NRF1	0.251613	0.483493		CDC5L	0.231788	0.406614		RFX1	0.205479	0.14049		ZBTB48	0.32948	1.88074
STAT6	0.251613	0.500616		USF2	0.245161	0.228748		UBP1	0.225166	0.0379932		E2F7	0.19863	0.0504325		ELF2	0.323699	0.482604
KLF9	0.245161	0.716774		TFAP2C	0.23871	1.62161		ZNF136	0.218543	0.0396467		SMAD4	0.191781	0.845223		MLXIP	0.317919	1.65747
CDC5L	0.23871	0.117051		ARNTL	0.232258	1.39641		BHLHE40	0.211921	0.193953		NFATC3	0.184932	0.911431		EPAS1	0.312139	0.405889
HINFP	0.232258	0.0749724		ENO1	0.225806	0.625744		KLF13	0.205298	0.312748		ZNF121	0.178082	1.92904		CEBPD	0.306358	1.27771
MAFF	0.225806	1.48381		ZNF263	0.219355	0.165096		ARNTL2	0.198675	0.963589		BHLHE41	0.171233	1.84449		MLX	0.300578	0.312992
ZNF76	0.219355	0.64017		NFATC1	0.212903	0.751404		HSF2	0.192053	0.270843		ZBTB48	0.164384	1.06678		FOXK2	0.294798	0.185922
PRDM1	0.212903	1.39316		FOXC1	0.206452	1.95453		FOSL1	0.18543	0.0247969		ZBTB17	0.157534	0.0498689		ETV1	0.289017	0.435626
E4F1	0.206452	0.0799836		TBX19	0.2	2.22547		KLF12	0.178808	0.321232		GTF2I	0.150685	1.33356		GMEB2	0.283237	0.521502
SOX13	0.2	0.216834		FOXL2	0.193548	0.493066		E4F1	0.172185	0.400899		TCF7	0.143836	0.675387		ZNF708	0.277457	0.384269
RFX7	0.193548	0.620153		BACH1	0.187097	0.414487		NR2C1	0.165563	0.0963705		TCF7L1	0.136986	0.654819		SP2	0.271676	0.0303058
THAP11	0.187097	0.172203		STAT6	0.180645	0.147493		SMAD4	0.15894	0.185871		SIX4	0.130137	1.22689		NR2F2	0.265896	0.245452
SP4	0.180645	0.691208		FOXE1	0.174194	2.07148		NR1H3	0.152318	0.551411		ZKSCAN1	0.123288	0.178084		TGIF2	0.260116	1.19214
ZBTB14	0.174194	0.492334		ZBTB17	0.167742	0.514558		FOXJ3	0.145695	0.149482		NR2C1	0.116438	0.497935		NFYA	0.254335	0.0605808
ZNF136	0.167742	0.646632		SOX4	0.16129	1.1003		ZNF691	0.139073	0.652257		ZNF146	0.109589	0.29999		FOXN2	0.248555	0.717547
FOXK1	0.16129	0.0154898		IRX2	0.154839	1.02275		FOXK1	0.13245	0.24618		TFAP2C	0.10274	1.75557		MAFF	0.242775	0.324902
NR4A3	0.154839	1.37157		TFCP2	0.148387	0.806577		SOX7	0.125828	0.700014		DBP	0.0958904	1.74812		SMAD1	0.236994	0.858726
ARNTL2	0.148387	0.415213		NFYC	0.141935	0.303194		TP53	0.119205	0.429613		KLF9	0.0890411	0.0613481		HINFP	0.231214	0.104794
ZNF331	0.141935	1.56251		MAFG	0.135484	0.872452		SMAD2	0.112583	0.158213		BBX	0.0821918	0.694141		TFCP2	0.225434	0.17243
ZBTB17	0.135484	0.434114		MLX	0.129032	0.225816		PPARA	0.10596	0.0237632		ZNF232	0.0753425	1.88483		NR2C2	0.219653	0.0744095
NFIA	0.129032	0.38453		RELA	0.122581	0.679149		NFATC3	0.0993377	0.776704		ZNF136	0.0684932	0.173879		RARA	0.213873	0.594189
ZNF148	0.122581	0.198649		RFX1	0.116129	0.0865205		RFX1	0.0927152	0.237898		ZNF134	0.0616438	1.21638		ETV6	0.208092	0.0526197
PPARA	0.116129	0.412509		ZNF274	0.109677	1.26965		PBX4	0.0860927	1.84346		FOXO4	0.0547945	0.566715		SREBF2	0.202312	0.941593
ZNF524	0.109677	0.906147		ZBTB14	0.103226	0.576876		ZKSCAN3	0.0794702	0.502929		RFX3	0.0479452	1.73083		ZNF76	0.196532	0.773584
ZBTB1	0.103226	0.682659		SOX12	0.0967742	0.120486		VEZF1	0.0728477	0.577442		GLI2	0.0410959	0.842313		STAT6	0.190751	0.281803
ZNF24	0.0967742	0.181754		ZNF524	0.0903226	0.634087		ZIC1	0.0662252	0.838005		NR4A1	0.0342466	0.321328		BCL6	0.184971	0.24669
CREBZF	0.0903226	0.110627		KLF11	0.083871	0.313421		SOX12	0.0596026	0.401209		IRF3	0.0273973	0.337125		SP4	0.179191	1.61909
PATZ1	0.083871	0.694518		MAFK	0.0774194	0.445862		HINFP	0.0529801	0.305256		POU3F1	0.0205479	4.00353		MEF2C	0.17341	0.915235
GTF2I	0.0774194	0.874316		ZFX	0.0709677	0.93578		MYBL1	0.0463576	0.180355		MEOX2	0.0136986	4.02817		NFATC1	0.16763	0.734867
HIVEP1	0.0709677	0.393635		NFKB1	0.0645161	0.791008		ZNF354C	0.0397351	0.583927		HES1	0.00684932	0.380097		MAFK	0.16185	0.481454
SP110	0.0645161	0.450751		MNT	0.0580645	1.0713		ZKSCAN4	0.0331126	0.0182103		IRX2	0	0.296887		MAFG	0.156069	0.2057
ZNF691	0.0580645	0.719853		ZNF502	0.0516129	0.438659		MAFG	0.0264901	0.337352						NFYC	0.150289	0.537331
MYBL2	0.0516129	0.211107		ZNF76	0.0451613	0.149533		ZNF85	0.0198675	0.732632						CREM	0.144509	0.928548
ZNF263	0.0451613	0.129103		ZNF628	0.0387097	1.14968		SIX4	0.013245	0.000989482						TBX3	0.138728	0.78846
CREB3L4	0.0387097	0.111433		RREB1	0.0322581	1.07429		ZBTB14	0.00662252	0.51372						TFDP2	0.132948	0.172368
ZKSCAN3	0.0322581	0.586583		ZNF121	0.0258065	1.02659		ZNF418	0	0.712226						ZNF263	0.127168	0.567179
ZNF41	0.0258065	0.053907		ZNF35	0.0193548	0.247455										MNT	0.121387	0.0101429
RFX3	0.0193548	0.848394		ZNF770	0.0129032	0.27755										FOXO3	0.115607	1.36388
TGIF2	0.0129032	0.480171		FOXP4	0.00645161	1.29784										NFAT5	0.109827	0.23617
MAFK	0.00645161	0.872474		NR1H3	0	1.23486										ZNF691	0.104046	0.37408
ZKSCAN4	0	0.180704														RFX3	0.0982659	0.818073
																FOXP4	0.0924855	1.20256
																CREB3L4	0.0867052	0.024973
																SP110	0.0809249	0.278591
																ZNF784	0.0751445	1.30899
																ARNTL2	0.0693642	0.237911
																ZNF121	0.0635838	0.600882
																CDC5L	0.0578035	0.113932
																ZNF274	0.0520231	1.27318
																GTF2I	0.0462428	0.717808
																STAT5B	0.0404624	0.866254
																ZNF75A	0.0346821	0.412417
																CREB5	0.0289017	0.37472
																ZNF384	0.0231214	0.744218
																ZNF24	0.017341	0.0676152
																ZBTB17	0.0115607	0.0474606
																GLIS3	0.00578035	1.26825
																ZNF331	0	0.445882

## Sheet: Figure 3 TF prediction
TF prediction results erythroid differentiation
Early (3.5h)				Late (24h)				Definitive (96h)
factor	Influence Score	L2F Change		factor	Influence Score	L2F Change		factor	Influence Score	L2F Change
ZNF282	1	0.437461		ATF5	1	1.70291		DDIT3	1	1.66312
NRF1	0.988636	4.14837		DDIT3	0.973684	0.548237		ATF5	0.992806	2.98989
RFX3	0.977273	1.42072		ATF4	0.947368	0.0129252		ATF4	0.985612	0.220101
SP6	0.965909	0.588276		MAZ	0.921053	0.385366		TGIF1	0.978417	0.463934
ZNF263	0.954545	0.115119		GFI1B	0.894737	0.6372		ESRRA	0.971223	1.44101
HAND2	0.943182	0.67419		TAL1	0.868421	1.03606		CEBPB	0.964029	1.33893
UBP1	0.931818	0.68153		FOXK2	0.842105	0.464664		HSF1	0.956835	0.947392
NR2C2	0.920455	0.774785		USF2	0.815789	0.172097		E2F1	0.94964	0.738778
CTCF	0.909091	0.047636		RUNX1	0.789474	1.124		E2F2	0.942446	1.1213
TP53	0.897727	1.50316		NR2F2	0.763158	0.104679		SPI1	0.935252	1.14195
SP2	0.886364	2.33628		STAT5B	0.736842	0.658915		NR2F2	0.928058	0.116992
ATF6	0.875	0.640734		PITX1	0.710526	0.472965		ELK1	0.920863	1.4833
TFDP2	0.863636	0.731476		MLXIP	0.684211	0.475245		RXRA	0.913669	0.790715
ZNF384	0.852273	0.845476		ESRRA	0.657895	1.09387		MLXIPL	0.906475	0.957681
HIF1A	0.840909	0.981039		TBX1	0.631579	0.112951		NRF1	0.899281	3.08492
CREB3L4	0.829545	0.315716		CEBPB	0.605263	1.0871		TP53	0.892086	1.72729
ZNF431	0.818182	0.247713		MYC	0.578947	0.74148		KLF1	0.884892	0.333813
TCFL5	0.806818	0.757089		GATA2	0.552632	0.0179263		KLF6	0.877698	0.198246
CREB3	0.795455	0.178149		ZNF8	0.526316	0.180493		GFI1B	0.870504	0.644257
RXRA	0.784091	0.0655525		GATA1	0.5	0.294044		LYL1	0.863309	0.324386
ZNF146	0.772727	0.178097		KLF16	0.473684	0.547706		ERF	0.856115	0.255952
IRF1	0.761364	0.391421		ELK1	0.447368	0.978965		ZKSCAN3	0.848921	1.34062
IRF3	0.75	0.461332		NFE2	0.421053	0.459844		ZNF8	0.841727	0.307536
ARNT	0.738636	0.581569		ENO1	0.394737	0.0112059		TAL1	0.834532	1.19807
SOX5	0.727273	0.822645		SREBF2	0.368421	0.235949		SP2	0.827338	1.60286
PPARD	0.715909	0.740123		E4F1	0.342105	0.332099		RFX7	0.820144	1.39029
ZNF143	0.704545	0.51574		STAT3	0.315789	0.273803		NR2C2	0.81295	0.98097
NFAT5	0.693182	1.10133		HSF1	0.289474	0.884656		STAT3	0.805755	0.115842
CREM	0.681818	0.688834		ETV4	0.263158	0.633824		ETV4	0.798561	0.434952
MYB	0.670455	0.532646		TCF3	0.236842	0.243961		CEBPD	0.791367	0.0213235
MLXIP	0.659091	0.328244		RELA	0.210526	0.210938		ATF3	0.784173	0.204271
E2F7	0.647727	0.929164		HOXB9	0.184211	0.656517		SREBF2	0.776978	0.512123
RELA	0.636364	0.123803		ZBTB48	0.157895	0.0877593		USF2	0.769784	0.0578525
NR1D1	0.625	0.96628		CREB3L2	0.131579	0.163923		IRF9	0.76259	0.694376
PRDM4	0.613636	1.4543		XBP1	0.105263	0.0859761		CTCFL	0.755396	0.972074
TCF12	0.602273	1.38961		NFIC	0.0789474	0.34611		E4F1	0.748201	0.472198
THAP11	0.590909	0.0712701		ZNF282	0.0526316	0.526891		MGA	0.741007	0.280555
NFATC1	0.579545	0.251861		KLF1	0.0263158	0.248362		FOXA3	0.733813	2.68904
YY1	0.568182	0.513588		CREB3L1	0	0.115673		SOX5	0.726619	1.05235
HIVEP1	0.556818	0.89041		MYB	0	0.189577		TFE3	0.719424	0.358244
CIC	0.545455	0.563309						NFATC1	0.71223	0.440588
TCF7	0.534091	0.430184						FOXK2	0.705036	0.166545
PITX1	0.522727	0.306557						MYBL2	0.697842	0.815522
ERF	0.511364	0.666009						ELF4	0.690647	0.957532
FOXP4	0.5	0.230839						THRB	0.683453	0.155928
NFYA	0.488636	0.277976						MYC	0.676259	0.862669
ZSCAN22	0.477273	0.346298						KLF10	0.669065	1.40206
IRF7	0.465909	0.52031						NFATC2	0.661871	0.135347
THRB	0.454545	0.375918						THRA	0.654676	0.849245
FOXJ3	0.443182	0.100038						MEIS2	0.647482	0.464021
ZBTB17	0.431818	0.464339						ISL2	0.640288	0.555509
ZNF8	0.420455	0.203318						NFIC	0.633094	0.654636
TEAD4	0.409091	0.437874						TCF3	0.625899	0.228841
HSF1	0.397727	0.104376						NFIA	0.618705	2.04554
TFDP1	0.386364	0.0511486						FOXM1	0.611511	1.28303
MAZ	0.375	0.0453797						ZBTB17	0.604317	1.11036
CTCFL	0.363636	0.266121						IRF7	0.597122	1.18686
ELF4	0.352273	0.0569705						NFAT5	0.589928	1.16246
NFATC3	0.340909	0.0895539						MEF2B	0.582734	3.34073
TAL1	0.329545	0.302815						EPAS1	0.57554	1.1186
NR2F2	0.318182	0.29647						NR3C1	0.568345	2.03096
STAT1	0.306818	0.502187						PBX3	0.561151	1.3935
E2F1	0.295455	0.0753532						YY1	0.553957	0.638217
USF1	0.284091	0.569433						THAP11	0.546763	0.229662
ZNF317	0.272727	0.781894						TBX15	0.539568	2.34218
ELK1	0.261364	0.36662						ZKSCAN1	0.532374	0.139816
ATF1	0.25	0.31611						ZNF589	0.52518	0.415751
CREB1	0.238636	0.150716						KLF3	0.517986	0.328329
ATF5	0.227273	0.0530913						HMX3	0.510791	0.230997
E4F1	0.215909	0.386762						MLXIP	0.503597	0.390256
E2F3	0.204545	0.380054						OTX1	0.496403	0.678016
MYBL2	0.193182	0.195294						PPARD	0.489209	0.359767
ENO1	0.181818	0.125647						ELK4	0.482014	1.3935
ETV4	0.170455	0.00217257						GATA1	0.47482	0.512268
ESRRA	0.159091	0.559571						CUX1	0.467626	0.449313
E2F2	0.147727	0.110765						TFAP4	0.460432	0.0823654
STAT2	0.136364	0.645147						TBX1	0.453237	0.610061
MYPOP	0.125	0.30526						DLX2	0.446043	1.37623
TCF3	0.113636	0.184099						NFYC	0.438849	0.0264447
RFX7	0.102273	0.814203						E2F6	0.431655	0.890395
CDC5L	0.0909091	0.0410784						FOXL2	0.42446	0.292965
LHX6	0.0795455	0.0879503						IRF3	0.417266	0.499276
NFIC	0.0681818	0.0240401						TCFL5	0.410072	1.40332
KLF16	0.0568182	0.334551						NFE2	0.402878	0.184367
NFE2L2	0.0454545	0.405901						HES4	0.395683	0.189429
STAT5B	0.0340909	0.10852						NFKB2	0.388489	0.680328
E2F6	0.0227273	0.263534						SIX5	0.381295	0.0704899
ZNF35	0.0113636	0.681435						IRF1	0.374101	0.763361
WT1	0	0.583348						IKZF4	0.366906	0.211678
ZNF628	0	0.412245						ZNF554	0.359712	1.19396
FOXM1	0	0.712565						RUNX1	0.352518	1.12423
ZBTB16	0	0.613978						GRHL1	0.345324	0.0832594
								NFE2L2	0.338129	0.976197
								DLX1	0.330935	1.18513
								E2F7	0.323741	2.09289
								PRDM4	0.316547	3.17041
								ATF1	0.309353	0.249911
								CREB1	0.302158	0.344728
								ZBTB48	0.294964	0.141738
								KLF11	0.28777	1.31418
								SP3	0.280576	0.13344
								TFDP2	0.273381	0.960246
								HAND2	0.266187	0.0372397
								SOX12	0.258993	0.354069
								HBP1	0.251799	1.86155
								ZNF384	0.244604	0.859452
								MYB	0.23741	0.344051
								ZNF524	0.230216	0.237223
								HOXB9	0.223022	0.431073
								ZNF431	0.215827	0.501564
								PITX1	0.208633	0.282175
								STAT5B	0.201439	0.251573
								JDP2	0.194245	2.0179
								KLF16	0.18705	0.471424
								WT1	0.179856	0.419608
								ZNF628	0.172662	0.601041
								FOXJ3	0.165468	0.393373
								MAZ	0.158273	0.349948
								RELA	0.151079	0.220723
								ZNF282	0.143885	0.609469
								MYPOP	0.136691	0.881362
								NFE2L1	0.129496	0.739527
								CREB3L2	0.122302	0.460851
								BCL6	0.115108	0.640996
								SP6	0.107914	0.104
								FOXP4	0.100719	1.26907
								NFIX	0.0935252	0.507255
								SP4	0.0863309	0.706623
								RARA	0.0791367	0.0410306
								RREB1	0.0719424	0.00732066
								TCF12	0.0647482	0.00180951
								ZNF324	0.057554	0.571735
								MEF2D	0.0503597	0.774923
								MAX	0.0431655	0.949696
								CREB3	0.0359712	0.808668
								TEAD4	0.028777	0.392608
								HES1	0.0215827	0.748546
								XBP1	0.0143885	0.413546
								ATF6	0.00719424	0.522519
								ARNT	0	0.301184

## Sheet: Figure 4 TF prediction
TF prediction results myeloid differentiation and THP-1 immortalisation
Early myeloid differentiation				THP-1 immortalisation
factor	Influence Score	L2F Change		factor	Influence Score	L2F Change
KLF4	1	1.26818		MXI1	1	0.717784
FOSL2	0.991525	0.857208		TBX1	0.992958	0.735541
FOS	0.983051	0.629403		OSR2	0.985915	0.572822
CREB3	0.974576	0.617473		MAFG	0.978873	0.568183
ETV5	0.966102	1.13971		TP73	0.971831	0.558141
AHR	0.957627	0.545253		CREBZF	0.964789	0.550241
KLF10	0.949153	0.53144		MYC	0.957746	0.501056
IKZF1	0.940678	0.380642		HNF4G	0.950704	0.431484
PBX3	0.932203	0.325521		ZNF75A	0.943662	0.61808
ETV1	0.923729	2.61413		ZNF274	0.93662	0.424766
KLF6	0.915254	0.458398		MYB	0.929577	0.551209
PPARD	0.90678	0.355605		SREBF1	0.922535	0.369481
ATF6	0.898305	0.312063		ONECUT2	0.915493	0.501386
HLX	0.889831	0.725483		DDIT3	0.908451	0.618694
RARA	0.881356	0.355595		RFX8	0.901408	1.045
GFI1	0.872881	0.297704		OLIG1	0.894366	1.81344
SPI1	0.864407	0.31196		SHOX2	0.887324	0.336622
FOXK1	0.855932	0.248581		LYL1	0.880282	0.313156
SOX4	0.847458	0.968331		E2F4	0.873239	0.297588
DLX3	0.838983	1.12015		ZNF384	0.866197	0.350117
CLOCK	0.830508	0.718131		TFCP2	0.859155	0.302039
MEF2C	0.822034	0.342443		ESRRA	0.852113	0.360549
FOXN3	0.813559	0.211369		ELF1	0.84507	0.310436
SP9	0.805085	0.212526		ZNF121	0.838028	0.342698
FOXJ3	0.79661	0.0289829		ZFP3	0.830986	0.663535
ATF4	0.788136	0.077079		E2F6	0.823944	0.281773
ETS1	0.779661	0.29475		TGIF2	0.816901	0.315133
TFEB	0.771186	0.794917		ZBTB33	0.809859	0.0623995
E2F1	0.762712	0.173459		SREBF2	0.802817	0.107412
SMAD2	0.754237	0.203504		CREB1	0.795775	0.0760052
NFKB1	0.745763	0.444024		TFDP1	0.788732	0.012911
STAT1	0.737288	0.00658415		E2F7	0.78169	0.223939
BHLHE22	0.728814	0.253273		ZBTB7A	0.774648	0.0243523
FOXN2	0.720339	0.0223026		ZNF148	0.767606	0.000784541
ETV3	0.711864	0.281963		CEBPB	0.760563	0.296433
ETS2	0.70339	0.178416		ATF2	0.753521	0.0373248
SP3	0.694915	0.167751		AHRR	0.746479	0.0501866
UBP1	0.686441	0.485728		ALX1	0.739437	0.343763
NR3C1	0.677966	0.298686		MYPOP	0.732394	0.307062
ELK4	0.669492	0.248608		ZBTB48	0.725352	0.43307
FLI1	0.661017	0.0274242		NFE2L1	0.71831	0.133324
TFDP2	0.652542	0.319254		NR1H3	0.711268	0.267991
YY1	0.644068	0.0598787		GABPA	0.704225	0.130405
RELA	0.635593	0.403325		TBX18	0.704225	0.247191
CEBPG	0.627119	0.137449		ZNF8	0.697183	0.233418
RXRA	0.618644	0.200915		RFX5	0.690141	0.0867653
STAT3	0.610169	0.0567335		REL	0.683099	0.0752441
OTX1	0.601695	0.0869843		TCF3	0.676056	0.0855001
THAP1	0.59322	0.253457		GMEB2	0.669014	0.204543
ETV6	0.584746	0.191294		FOXK2	0.661972	0.0956235
MAX	0.576271	0.0558435		TCF12	0.65493	0.118763
NFE2L2	0.567797	0.00960442		IRF8	0.647887	0.168965
NFYC	0.559322	0.0657141		NFYA	0.640845	0.137018
MAZ	0.550847	0.127075		ZNF140	0.633803	0.120183
E2F3	0.542373	0.167392		RFX2	0.626761	0.377892
CREB3L2	0.533898	0.000798919		USF1	0.619718	0.13447
ZNF143	0.525424	0.0173716		E4F1	0.612676	0.388665
BCL11A	0.516949	0.498468		MLX	0.605634	0.241836
NR1H2	0.508475	0.123385		ZBTB17	0.598592	0.241695
REST	0.5	0.141904		ZBTB7B	0.591549	0.430831
ATF7	0.491525	0.153143		FOXL2	0.584507	0.374039
MYBL2	0.483051	0.171254		ZNF263	0.577465	0.0796711
ELF4	0.474576	0.223302		SMAD3	0.570423	0.102787
ERF	0.466102	0.249887		MGA	0.56338	0.277384
ENO1	0.457627	0.294735		NRF1	0.556338	0.238519
CTCF	0.449153	0.00249115		NR2F6	0.549296	0.144833
ZNF281	0.440678	0.0481587		POU2F1	0.542254	0.134282
GATA2	0.432203	0.479313		MEF2D	0.535211	0.188171
KLF11	0.423729	0.120069		CEBPD	0.528169	0.154902
RUNX2	0.415254	0.202838		ALX4	0.521127	0.264812
IRF1	0.40678	0.25525		IRX3	0.514085	0.031111
NR2C2	0.398305	0.0472863		ZNF76	0.507042	0.193448
IRF2	0.389831	0.414785		KLF7	0.5	0.180178
FOXO3	0.381356	0.124692		FOXP2	0.492958	0.0541569
ELK3	0.372881	0.318118		NFYB	0.485915	0.11455
HMX3	0.364407	0.111305		ELF2	0.478873	0.12658
THAP11	0.355932	0.123654		SIX5	0.471831	0.160058
CREM	0.347458	0.113595		SP2	0.464789	0.132253
SP1	0.338983	0.10396		XBP1	0.457746	0.0467276
JUNB	0.330508	0.0945394		TBX3	0.450704	0.288608
HOXA9	0.322034	0.0207083		STAT2	0.443662	0.0899849
HOMEZ	0.313559	0.128059		ZNF586	0.43662	0.323426
FOXM1	0.305085	0.282365		BARX1	0.429577	0.019301
PPARG	0.29661	0.319194		USF2	0.422535	0.0700745
CDC5L	0.288136	0.256425		IRF3	0.415493	0.242921
FOXP1	0.279661	0.15692		FEV	0.408451	0.383663
CEBPA	0.271186	0.0873649		ZNF768	0.401408	0.133701
FOXP4	0.262712	0.161919		MEIS2	0.394366	0.376835
ARNT	0.254237	0.0889463		RUNX1	0.387324	0.176377
MEF2A	0.245763	0.11187		TFE3	0.380282	0.133111
ZNF490	0.237288	0.00516443		GZF1	0.373239	0.0366981
KLF3	0.228814	0.249276		HSF2	0.366197	0.115531
ZKSCAN1	0.220339	0.0663822		TFEC	0.359155	0.174382
FOXO1	0.211864	0.736834		IKZF4	0.352113	0.503019
RUNX3	0.20339	0.0171702		FOSL1	0.34507	0.231238
JUND	0.194915	0.224741		PKNOX1	0.338028	0.0132315
SPIB	0.186441	0.0202899		PRDM1	0.330986	0.12298
ASCL2	0.177966	0.488365		HOXA11	0.323944	0.310969
SP4	0.169492	0.0102223		HINFP	0.316901	0.0685945
GTF2I	0.161017	0.112335		ETV2	0.309859	0.542043
FOXE1	0.152542	0.293358		ZNF431	0.302817	0.259731
VEZF1	0.144068	0.103752		ZNF146	0.295775	0.211018
JUN	0.135593	0.140208		ZNF136	0.288732	0.221391
SMAD4	0.127119	0.212777		ZEB1	0.28169	0.0642205
TGIF1	0.118644	0.235614		NR2C1	0.274648	0.309964
PPARA	0.110169	0.192454		SOX13	0.267606	0.78109
NFE2	0.101695	0.339211		HIF1A	0.260563	0.207132
TEF	0.0932203	0.391982		MSX2	0.253521	0.359029
EGR1	0.0847458	0.190976		NFIC	0.246479	0.0417398
ZNF524	0.0762712	0.198824		ATF3	0.239437	0.624279
NFIL3	0.0677966	0.418984		TCF4	0.232394	0.0835806
STAT6	0.059322	0.174335		CUX1	0.225352	0.0703849
NFATC3	0.0508475	0.0567368		BATF	0.21831	0.110853
HMX2	0.0423729	0.0535575		DMRTA2	0.211268	0.156413
ZNF282	0.0338983	0.162247		FOXD1	0.204225	0.0471171
BACH1	0.0254237	0.203108		RREB1	0.197183	0.198736
ARNTL	0.0169492	0.208633		TWIST1	0.190141	0.199359
ATF5	0.00847458	0.0884633		HOXA13	0.183099	0.0268774
HIVEP3	0	0.0583265		ZNF547	0.176056	0.162819
				RBPJ	0.169014	0.110874
				ISL2	0.161972	0.273614
				ZBTB14	0.15493	0.209696
				TFAP4	0.147887	0.442215
				NFATC2	0.140845	0.0327004
				SRF	0.133803	0.230536
				KLF16	0.126761	0.151586
				PAX5	0.119718	0.0844319
				IRF5	0.112676	0.12185
				E2F8	0.105634	0.195868
				TCFL5	0.0985915	0.410132
				ZNF24	0.0915493	0.104052
				PATZ1	0.084507	0.051678
				ARNTL2	0.0774648	0.0541889
				EPAS1	0.0704225	0.0860649
				HOXB4	0.0633803	0.166111
				ZFY	0.056338	0.164058
				ZFX	0.0492958	0.0999488
				KLF9	0.0422535	0.219975
				ZNF691	0.0352113	0.0725562
				LHX2	0.028169	0.0853632
				MAFK	0.0211268	0.248519
				SIX2	0.0140845	0.127064
				SMAD1	0.00704225	0.310988
				TBX20	0	0.167834

## Sheet: Figure 5 TF prediction
TF prediction results in primary- and cell line-associated ML-AF9, MLL-AF9 AML, and primary CD14+ monocytes
Primary MLL-AF9				Cell line MLL-AF9				MLL-AF9 AML				CD14+ monocytes
factor	Influence Score	L2F Change		factor	Influence Score	L2F Change		factor	Influence Score	L2F Change		factor	Influence Score	L2F Change
FOSB	1	9.78349		BHLHE22	1	12.1888		MECOM	1	10.7602		MSC	1	8.10502
ERG	0.994286	11.8669		OTX1	0.990566	12.0709		GATA2	0.987013	9.21882		PRDM1	0.994898	6.88024
KLF2	0.988571	7.87042		SP9	0.981132	11.9157		HOXA7	0.974026	9.04764		ZNF467	0.989796	5.25893
JUN	0.982857	6.89962		AHRR	0.971698	11.4148		MYB	0.961039	7.25202		NFKB1	0.984694	4.82625
MECOM	0.977143	13.032		SHOX2	0.962264	10.8416		MEIS1	0.948052	8.6809		NR4A3	0.979592	6.3515
MEIS1	0.971429	11.2247		BARX1	0.95283	13.3303		HOXA9	0.935065	9.70083		HIVEP2	0.97449	5.56147
FOS	0.965714	6.37155		ALX1	0.943396	10.1656		ERG	0.922078	7.85356		MAFB	0.969388	6.35237
EGR1	0.96	5.47425		OSR2	0.933962	4.64656		MYBL2	0.909091	9.03277		BACH2	0.964286	4.26711
KLF6	0.954286	5.77648		HNF4G	0.924528	7.17604		ZNF148	0.896104	2.90049		NFKB2	0.959184	4.01041
GATA2	0.948571	4.54866		E2F7	0.915094	2.81142		RUNX2	0.883117	2.40906		HIVEP3	0.954082	4.55806
ATF3	0.942857	4.77863		HMX3	0.90566	9.38893		LYL1	0.87013	2.31839		SMAD3	0.94898	4.05788
BCL6	0.937143	5.77496		HOXA13	0.896226	5.09513		E2F1	0.857143	3.88314		BHLHE40	0.943878	4.6276
SOX4	0.931429	4.07952		IRF8	0.886792	2.3204		SOX4	0.844156	1.63646		HIVEP1	0.938776	4.25313
RFX2	0.925714	3.33702		MYBL2	0.877358	2.61982		E2F6	0.831169	2.55216		EGR3	0.933673	5.01454
KLF4	0.92	3.75703		TCF3	0.867925	2.19679		MYCN	0.818182	7.52868		BCL6	0.928571	3.88207
RFX3	0.914286	3.7043		TP73	0.858491	2.86802		HINFP	0.805195	2.65256		ELK3	0.923469	3.97941
ELK1	0.908571	5.14729		FOXL2	0.849057	8.87039		IRF3	0.792208	1.49577		BCL11B	0.918367	3.99281
NR4A2	0.902857	6.0914		NFYC	0.839623	3.43215		ZFP3	0.779221	2.44335		ARNT2	0.913265	9.83095
AHR	0.897143	3.65415		NR2F6	0.830189	2.34128		E2F2	0.766234	3.06095		TCF7L2	0.908163	3.26664
TCF7L2	0.891429	5.00308		E2F1	0.820755	1.64701		GABPA	0.753247	1.55267		HES1	0.903061	4.49223
HOXA7	0.885714	3.53795		TFDP1	0.811321	1.68657		TFDP2	0.74026	1.13322		CREB5	0.897959	3.68022
MAFF	0.88	5.80051		TBX18	0.801887	12.3163		NFYB	0.727273	1.55174		SNAI1	0.892857	4.93563
HOXA9	0.874286	3.13683		ALX4	0.801887	8.69782		GTF2I	0.714286	2.60551		HIF1A	0.887755	4.50667
TFDP2	0.868571	2.73349		FOXP2	0.792453	11.1344		ZBTB16	0.701299	1.88787		IRF4	0.882653	4.28233
KLF7	0.862857	2.44411		PAX5	0.783019	7.90133		ZNF140	0.688312	1.07698		JDP2	0.877551	3.14796
RUNX2	0.857143	3.89683		E2F8	0.783019	1.92173		GFI1	0.675325	3.6286		STAT4	0.872449	4.14906
CREB5	0.851429	8.03864		MXI1	0.773585	1.51119		NPAS1	0.662338	7.22398		NR4A1	0.867347	3.6598
JUNB	0.845714	4.01786		IRX3	0.764151	4.45503		RFX5	0.649351	0.0178828		RXRA	0.862245	3.325
NFIL3	0.84	3.14389		FOXP4	0.754717	2.12379		CEBPE	0.636364	6.44268		REL	0.857143	2.85691
ETV6	0.834286	2.57138		MEIS2	0.745283	4.16412		PBX3	0.623377	1.00503		NR1D2	0.852041	3.74676
REL	0.828571	2.30646		FOXK1	0.735849	1.32377		ATF7	0.61039	2.42502		NFAT5	0.846939	4.42931
STAT5A	0.822857	4.00837		DMRTA2	0.726415	11.8344		HOXA5	0.597403	2.61167		IRF1	0.841837	4.44401
KLF3	0.817143	2.36266		MYC	0.716981	1.94381		TFCP2	0.584416	1.28191		FOSL1	0.836735	2.75743
RFX8	0.811429	1.81435		HMX2	0.707547	8.16826		IRF5	0.571429	1.33283		ATF3	0.831633	3.54152
ETS2	0.805714	2.01422		TEF	0.707547	2.9938		E2F4	0.558442	0.755239		IRF9	0.826531	2.88228
IRF1	0.8	2.68051		ESRRA	0.698113	1.16341		ZNF282	0.545455	1.05842		NR4A2	0.821429	3.63117
CREB1	0.794286	1.95831		MAFG	0.688679	1.08758		ZNF274	0.532468	1.33789		KLF10	0.816327	3.73725
DDIT3	0.788571	1.65012		FOXJ3	0.679245	1.18657		NFE2	0.519481	2.27427		RUNX3	0.811224	4.27261
BCL11A	0.782857	2.27709		GFI1	0.669811	1.32261		TBX1	0.506494	4.32246		ETV3	0.806122	3.10638
ZBTB16	0.777143	5.17754		EPAS1	0.660377	3.36674		SREBF2	0.493506	0.117215		NR1D1	0.80102	4.07893
HBP1	0.771429	3.21206		HSF2	0.650943	1.93362		EGR1	0.480519	0.545864		PRDM16	0.795918	4.33851
KLF10	0.765714	2.1734		SIX5	0.641509	2.58019		CREBZF	0.467532	0.630719		BCL11A	0.790816	2.54468
MEF2A	0.76	1.59366		ONECUT2	0.632075	8.53025		E2F5	0.454545	3.44654		RARA	0.785714	3.06223
MEF2C	0.754286	1.41552		FOXE1	0.622642	6.82922		MEF2C	0.441558	1.02894		BACH1	0.780612	2.38773
NFE2	0.748571	3.54962		FOXK2	0.613208	1.30241		CREB3L2	0.428571	0.648501		ZNF331	0.77551	3.71589
SP100	0.742857	1.57728		SOX7	0.603774	1.48159		NFATC3	0.415584	0.21445		TCF7	0.770408	3.90991
MAFB	0.737143	3.14465		HSF1	0.59434	0.433865		ASCL2	0.402597	0.420522		KLF12	0.765306	3.19272
JUND	0.731429	3.43423		E2F4	0.584906	1.08834		JUN	0.38961	0.851375		KLF13	0.760204	3.15453
FOSL2	0.725714	1.53037		ZBTB33	0.584906	0.643134		MZF1	0.376623	2.06898		EGR2	0.755102	3.74168
SREBF1	0.72	1.51224		FEV	0.575472	7.76605		ZNF333	0.363636	0.607143		PPARD	0.75	3.86406
STAT2	0.714286	1.68159		STAT1	0.566038	0.724893		ZNF24	0.350649	0.0439354		NFATC1	0.744898	2.57995
E2F3	0.708571	1.93879		HINFP	0.566038	0.793378		ZNF76	0.337662	0.0037745		ETS1	0.739796	2.36326
CUX1	0.702857	1.94853		YY1	0.556604	0.182603		NFE2L1	0.324675	1.79049		KLF9	0.734694	3.03328
PBX3	0.697143	1.60321		THAP1	0.54717	0.995622		MGA	0.311688	0.710648		CEBPD	0.729592	2.30341
BHLHE40	0.691429	3.11993		AR	0.537736	8.811		ATF2	0.298701	0.265141		KLF3	0.72449	2.51525
STAT3	0.685714	1.01373		TWIST1	0.528302	5.83223		CEBPG	0.285714	0.0968746		KLF4	0.719388	2.72402
BACH1	0.68	1.35203		MYBL1	0.518868	3.47177		STAT5A	0.272727	0.451806		CEBPB	0.714286	2.48455
TP53	0.674286	3.71312		MAZ	0.509434	1.4864		ENO1	0.25974	1.15995		EBF1	0.709184	8.43343
RFX7	0.668571	1.04206		RXRA	0.5	1.32148		SRF	0.246753	0.289048		MAF	0.704082	3.83664
RARG	0.662857	4.19694		MLX	0.490566	1.14591		SP1	0.233766	0.13447		FOXO1	0.69898	3.97888
MNT	0.657143	2.03723		HOXB4	0.481132	2.96663		ELF2	0.220779	0.407915		SPI1	0.693878	1.82983
ATF1	0.651429	1.22673		NFYA	0.471698	0.244151		ZBTB33	0.207792	0.591118		RELB	0.688776	1.68478
NFKB2	0.645714	3.05728		ERF	0.462264	0.771307		ATF6	0.194805	0.0186111		IKZF3	0.683673	3.36467
IKZF2	0.64	4.84771		ZNF8	0.45283	0.33528		ZNF263	0.181818	0.974537		MYC	0.678571	2.36242
NR4A1	0.634286	5.38039		HOXB13	0.443396	6.65494		THAP1	0.168831	0.345513		FOXK2	0.673469	3.26675
ASCL2	0.628571	2.09323		CDC5L	0.433962	0.828677		ZNF586	0.155844	0.479778		JUNB	0.668367	1.79264
NFKB1	0.622857	1.40076		MGA	0.433962	0.180341		CEBPA	0.142857	0.729391		HES4	0.663265	3.0768
SMAD3	0.617143	1.22882		ZNF75A	0.424528	1.03924		ZNF547	0.12987	1.05918		KLF11	0.658163	2.69449
RELB	0.611429	3.12663		KLF16	0.424528	1.34776		FOXJ2	0.116883	0.274745		IRF8	0.653061	1.86519
CREM	0.605714	1.09986		ZNF691	0.415094	1.68891		ZNF121	0.103896	0.779378		RELA	0.647959	1.61253
SP4	0.6	1.60153		ZBTB7A	0.40566	0.226418		PKNOX1	0.0909091	0.488654		AHR	0.642857	3.84608
FOXN3	0.594286	1.5814		SMAD2	0.396226	0.197267		ARNT	0.0779221	0.544098		FOSL2	0.637755	2.36213
CEBPE	0.588571	2.26444		ZBTB14	0.386792	1.40922		ATF1	0.0649351	0.423349		KLF16	0.632653	2.02113
KLF5	0.582857	2.36284		MEF2D	0.377358	1.33223		POU2F1	0.0519481	0.0151805		RORA	0.627551	4.83701
FOXO3	0.577143	0.84707		KLF11	0.367925	0.325285		SMAD2	0.038961	0.63483		ETS2	0.622449	2.7871
RORA	0.571429	7.78943		SOX13	0.358491	2.87612		TP53	0.025974	0.128626		GATA3	0.617347	3.41118
ZEB1	0.565714	1.79634		E2F6	0.349057	0.270929		BATF	0.012987	0.313126		JUND	0.612245	1.42667
CEBPD	0.56	1.32083		MYB	0.339623	0.0184162		SMAD4	0	0.161168		MYPOP	0.607143	1.65613
ZBTB4	0.554286	2.40319		ZNF76	0.330189	0.301134						KLF6	0.602041	1.89642
NFATC3	0.548571	0.776699		GMEB2	0.320755	0.242657						MTF1	0.596939	1.18589
NFATC1	0.542857	1.18125		ZNF263	0.311321	0.541658						VDR	0.591837	2.45098
FOXO1	0.537143	1.79484		USF1	0.311321	0.131072						BATF3	0.586735	7.12136
NR1H2	0.531429	1.54696		ENO1	0.301887	0.852934						MAFF	0.581633	2.87089
ATF7	0.525714	0.793769		IRF5	0.292453	0.112195						PBX4	0.576531	2.24938
ELF1	0.52	0.754187		CEBPG	0.283019	0.50951						NR3C1	0.571429	1.84125
IRF2	0.514286	1.91288		CREB3	0.273585	0.0838065						DDIT3	0.566327	2.18302
NR2C2	0.508571	0.928546		SRF	0.273585	0.623287						KLF5	0.561224	2.03479
ATF4	0.502857	0.21344		CEBPA	0.264151	0.471126						NFIL3	0.556122	2.17022
MZF1	0.497143	2.26683		E2F2	0.254717	0.253554						RBPJ	0.55102	1.10144
FOXP1	0.491429	1.89642		RBPJ	0.245283	0.178483						MEF2A	0.545918	1.43824
ZKSCAN4	0.485714	1.57992		SPIB	0.235849	0.849864						KLF7	0.540816	1.75301
TFCP2	0.48	0.876595		TBX1	0.226415	1.15114						ATF5	0.535714	2.17253
FLI1	0.474286	0.581217		ZNF547	0.216981	0.390134						MXI1	0.530612	3.13104
CEBPB	0.468571	1.79989		BATF	0.207547	0.287741						POU2F2	0.52551	1.88858
LYL1	0.462857	0.789246		ATF5	0.198113	0.882512						KLF2	0.520408	1.76017
GABPA	0.457143	0.71837		MYPOP	0.198113	1.12659						USF2	0.515306	2.51299
ELF4	0.451429	0.661368		NFIC	0.188679	0.69365						TGIF1	0.510204	1.81978
ZSCAN26	0.445714	2.21681		ZNF121	0.179245	0.44454						TBX21	0.505102	3.77002
NFATC2	0.44	0.862466		CLOCK	0.169811	1.0631						ELF4	0.5	1.97374
NRF1	0.434286	1.10188		RFX5	0.160377	0.467399						HBP1	0.494898	0.0546356
IRF7	0.428571	0.999972		HOMEZ	0.150943	0.276306						RUNX1	0.489796	1.69573
JDP2	0.422857	1.74919		DBP	0.141509	0.100082						MAFG	0.484694	1.13008
IKZF1	0.417143	1.32164		RUNX3	0.132075	0.135701						MEF2D	0.479592	1.69754
TGIF1	0.411429	1.91397		PATZ1	0.122642	0.559693						ZNF143	0.47449	1.30264
ZKSCAN3	0.405714	1.20531		NR1H3	0.113208	0.163953						NFATC2	0.469388	1.41196
NR3C1	0.4	0.923303		PPARD	0.103774	0.354889						E4F1	0.464286	0.0136547
TCF12	0.394286	0.652766		TCFL5	0.0943396	0.842642						FOXK1	0.459184	2.18786
NFE2L2	0.388571	0.363915		ZNF324	0.0849057	0.0321553						TFEC	0.454082	1.40715
E2F5	0.382857	1.91983		ZNF146	0.0754717	0.463123						ZBTB7A	0.44898	1.9923
ZNF140	0.377143	0.762349		THAP11	0.0754717	0.219843						ATF4	0.443878	1.61844
IRF3	0.371429	0.474631		UBP1	0.0660377	0.0493476						OLIG1	0.438776	2.55043
ATF2	0.365714	0.433358		VDR	0.0566038	0.513157						ZBTB1	0.433673	1.66334
MAX	0.36	0.859156		ETV2	0.0471698	0.385681						CUX1	0.428571	2.39418
SP3	0.354286	0.653631		ZBTB48	0.0377358	0.119302						TFEB	0.423469	1.96994
ELK4	0.348571	0.253287		ETV5	0.0283019	0.24923						SOX7	0.418367	1.2596
XBP1	0.342857	0.981138		HIVEP3	0.0188679	0.873832						SP2	0.413265	1.66043
FOXN2	0.337143	1.04975		FOXM1	0.00943396	0.758245						FOS	0.408163	2.03882
ETS1	0.331429	0.895074		ZNF85	0	0.643609						LEF1	0.403061	2.75671
POU2F1	0.325714	0.838986										FOXP4	0.397959	2.68481
ETV3	0.32	0.319682										FOSB	0.392857	1.98022
ELF2	0.314286	0.325621										TCF3	0.387755	0.750423
NR2C1	0.308571	0.86156										MITF	0.382653	2.56928
RUNX1	0.302857	0.496529										ARNTL	0.377551	2.72126
STAT5B	0.297143	1.75015										ELK1	0.372449	1.33056
RFX1	0.291429	0.285231										SP3	0.367347	1.2449
ATF6	0.285714	0.600557										SP4	0.362245	1.24312
RARA	0.28	0.422915										STAT1	0.357143	1.04882
FOXJ2	0.274286	1.4817										CREM	0.352041	2.22873
RREB1	0.268571	1.15723										TFE3	0.346939	0.823722
ZNF281	0.262857	0.598734										HIC1	0.341837	1.9208
TFE3	0.257143	1.33137										ZBTB17	0.336735	1.95396
KLF13	0.251429	0.719501										XBP1	0.331633	0.571213
CREB3L4	0.245714	1.13826										TCF12	0.326531	0.283857
SPI1	0.24	0.413364										FOXN3	0.321429	1.42334
HIF1A	0.234286	0.708864										FOXO3	0.316327	1.63406
NFE2L1	0.228571	0.414064										TEF	0.311224	2.13901
ZFX	0.222857	1.37057										TGIF2	0.306122	0.851526
USF2	0.217143	0.979599										VEZF1	0.30102	0.532446
ELK3	0.211429	0.545054										STAT3	0.295918	0.369471
ZNF148	0.205714	0.00290454										ZBTB7B	0.290816	0.41611
HOXA11	0.2	0.534254										GMEB2	0.285714	1.71801
ZNF24	0.194286	0.494529										IRF7	0.280612	0.722092
REST	0.188571	0.357428										NR1H2	0.27551	0.993379
SMAD4	0.182857	0.49076										TBX19	0.270408	1.00856
ZKSCAN1	0.177143	1.0025										HSF1	0.265306	0.27896
STAT6	0.171429	0.884269										ELF1	0.260204	0.685611
ZNF274	0.165714	0.653313										DBP	0.255102	1.41023
ZBTB17	0.16	0.82424										NRF1	0.25	1.12387
RELA	0.154286	0.64075										IKZF1	0.244898	0.0114465
ZNF136	0.148571	0.88729										NFE2L2	0.239796	1.30986
ZNF384	0.142857	0.879649										NFYA	0.234694	1.19965
E4F1	0.137143	0.137635										FLI1	0.229592	0.453052
TBX19	0.131429	0.119414										TFDP1	0.22449	0.579408
ZNF282	0.125714	0.0726359										USF1	0.219388	1.16989
SP1	0.12	0.63909										RFX3	0.214286	1.6797
SREBF2	0.114286	0.49516										MAZ	0.209184	0.34364
ZNF350	0.108571	0.915508										ELK4	0.204082	0.206447
ZNF143	0.102857	0.372253										CREB1	0.19898	0.485601
SP2	0.0971429	0.660561										ETV6	0.193878	1.02673
CREBZF	0.0914286	0.429365										MAX	0.188776	0.0144475
KLF9	0.0857143	1.54069										SMAD1	0.183673	0.944752
CTCF	0.08	0.010766										REST	0.178571	0.306975
PBX4	0.0742857	1.20698										STAT2	0.173469	0.430551
CREB3L2	0.0685714	0.196923										ESRRA	0.168367	0.541673
PKNOX1	0.0628571	0.682577										NRL	0.163265	1.15507
IRF9	0.0571429	0.795143										ERF	0.158163	0.347893
MTF1	0.0514286	0.494379										STAT5B	0.153061	0.607076
GTF2I	0.0457143	0.194319										IRF2	0.147959	0.156049
HES1	0.04	0.139659										ZNF317	0.142857	0.681286
NFYB	0.0342857	0.39609										CTCF	0.137755	0.0210584
FOSL1	0.0285714	0.738539										CDC5L	0.132653	1.60051
TGIF2	0.0228571	0.573064										FOXN2	0.127551	0.757799
ZNF35	0.0171429	0.664095										RARG	0.122449	1.00302
MAFK	0.0114286	0.470848										ZKSCAN1	0.117347	0.413814
ARNT	0.00571429	0.0390261										SP100	0.112245	0.867364
TCF7	0	0.807771										FOXP1	0.107143	0.282031
												NR2C2	0.102041	0.595781
												NFYC	0.0969388	0.576778
												FOXJ3	0.0918367	0.289724
												MLX	0.0867347	0.0604804
												YY1	0.0816327	0.641832
												E2F3	0.0765306	0.817453
												MAFK	0.0714286	0.277599
												RREB1	0.0663265	0.137644
												ZNF281	0.0612245	0.836691
												STAT6	0.0561224	0.354215
												E2F7	0.0510204	0.352358
												ZNF384	0.0459184	0.364977
												RFX2	0.0408163	0.253347
												RFX8	0.0357143	0.105289
												ZEB1	0.0306122	1.07245
												PATZ1	0.0255102	0.748567
												ZNF350	0.0204082	0.387749
												NFIC	0.0153061	0.738893
												ZNF8	0.0102041	0.227309
												SREBF1	0.00510204	0.259696
												MNT	0	0.272963
