# Supplementary material for: Identification of transcription factors dictating blood cell development using a bidirectional transcription network-based computational framework
Source: Sci Rep. 2022 Nov 4;12:18656. doi: 10.1038/s41598-022-21148-w (PMC9636203; doi:10.1038/s41598-022-21148-w)
Supplement: Supplementary file 3 — Supplementary Information 3. [file 41598_2022_21148_MOESM3_ESM.xlsx]

## Sheet: Influence Score Clustering
Table S2. K-means clusters of key TFs during erythroid differentiation.
Cluster	GeneID	influence_score_03hr30min_early	influence_score_24hr00min_late	influence_score_96hr00min_definitive
cluster1	TCF12	0.602273	0	0.0647482
cluster1	NR1D1	0.625	0	0
cluster1	FOXJ3	0.443182	0	0.165468
cluster1	FOXP4	0.5	0	0.100719
cluster1	HIVEP1	0.556818	0	0
cluster1	CIC	0.545455	0	0
cluster1	TCF7	0.534091	0	0
cluster1	NFYA	0.488636	0	0
cluster1	ZSCAN22	0.477273	0	0
cluster1	TEAD4	0.409091	0	0.028777
cluster1	TFDP1	0.386364	0	0
cluster1	NFATC3	0.340909	0	0
cluster1	STAT1	0.306818	0	0
cluster1	USF1	0.284091	0	0
cluster1	ZNF317	0.272727	0	0
cluster1	E2F3	0.204545	0	0
cluster2	TCFL5	0.806818	0	0.410072
cluster2	HAND2	0.943182	0	0.266187
cluster2	ZNF282	1	0.0526316	0.143885
cluster2	IRF3	0.75	0	0.417266
cluster2	TFDP2	0.863636	0	0.273381
cluster2	IRF1	0.761364	0	0.374101
cluster2	ZNF384	0.852273	0	0.244604
cluster2	SP6	0.965909	0	0.107914
cluster2	ZNF431	0.818182	0	0.215827
cluster2	RELA	0.636364	0.210526	0.151079
cluster2	RFX3	0.977273	0	0
cluster2	E2F7	0.647727	0	0.323741
cluster2	ZNF263	0.954545	0	0
cluster2	UBP1	0.931818	0	0
cluster2	PRDM4	0.613636	0	0.316547
cluster2	CTCF	0.909091	0	0
cluster2	MYB	0.670455	0	0.23741
cluster2	ATF6	0.875	0	0.00719424
cluster2	HIF1A	0.840909	0	0
cluster2	CREB3	0.795455	0	0.0359712
cluster2	CREB3L4	0.829545	0	0
cluster2	ZNF146	0.772727	0	0
cluster2	ARNT	0.738636	0	0
cluster2	ZNF143	0.704545	0	0
cluster2	CREM	0.681818	0	0
cluster3	NRF1	0.988636	0	0.899281
cluster3	TP53	0.897727	0	0.892086
cluster3	NR2C2	0.920455	0	0.81295
cluster3	SP2	0.886364	0	0.827338
cluster3	RXRA	0.784091	0	0.913669
cluster3	HSF1	0.397727	0.289474	0.956835
cluster3	SOX5	0.727273	0	0.726619
cluster3	ERF	0.511364	0	0.856115
cluster3	NFATC1	0.579545	0	0.71223
cluster3	NFAT5	0.693182	0	0.589928
cluster3	PPARD	0.715909	0	0.489209
cluster3	THRB	0.454545	0	0.683453
cluster3	THAP11	0.590909	0	0.546763
cluster3	YY1	0.568182	0	0.553957
cluster3	CTCFL	0.363636	0	0.755396
cluster3	IRF7	0.465909	0	0.597122
cluster3	ELF4	0.352273	0	0.690647
cluster3	ZBTB17	0.431818	0	0.604317
cluster4	MLXIP	0.659091	0.684211	0.503597
cluster4	MAZ	0.375	0.921053	0.158273
cluster4	PITX1	0.522727	0.710526	0.208633
cluster4	RUNX1	0	0.789474	0.352518
cluster4	TBX1	0	0.631579	0.453237
cluster4	GATA1	0	0.5	0.47482
cluster4	STAT5B	0.0340909	0.736842	0.201439
cluster4	NFE2	0	0.421053	0.402878
cluster4	KLF16	0.0568182	0.473684	0.18705
cluster4	ENO1	0.181818	0.394737	0
cluster4	GATA2	0	0.552632	0
cluster5	ATF5	0.227273	1	0.992806
cluster5	TAL1	0.329545	0.868421	0.834532
cluster5	NR2F2	0.318182	0.763158	0.928058
cluster5	DDIT3	0	0.973684	1
cluster5	ATF4	0	0.947368	0.985612
cluster5	ZNF8	0.420455	0.526316	0.841727
cluster5	ESRRA	0.159091	0.657895	0.971223
cluster5	GFI1B	0	0.894737	0.870504
cluster5	ELK1	0.261364	0.447368	0.920863
cluster5	USF2	0	0.815789	0.769784
cluster5	CEBPB	0	0.605263	0.964029
cluster5	FOXK2	0	0.842105	0.705036
cluster5	MYC	0	0.578947	0.676259
cluster6	E4F1	0.215909	0.342105	0.748201
cluster6	E2F1	0.295455	0	0.94964
cluster6	ETV4	0.170455	0.263158	0.798561
cluster6	SREBF2	0	0.368421	0.776978
cluster6	STAT3	0	0.315789	0.805755
cluster6	E2F2	0.147727	0	0.942446
cluster6	TGIF1	0	0	0.978417
cluster6	TCF3	0.113636	0.236842	0.625899
cluster6	SPI1	0	0	0.935252
cluster6	RFX7	0.102273	0	0.820144
cluster6	KLF1	0	0.0263158	0.884892
cluster6	MLXIPL	0	0	0.906475
cluster6	MYBL2	0.193182	0	0.697842
cluster6	KLF6	0	0	0.877698
cluster6	LYL1	0	0	0.863309
cluster6	ZKSCAN3	0	0	0.848921
cluster6	CEBPD	0	0	0.791367
cluster6	ATF3	0	0	0.784173
cluster6	NFIC	0.0681818	0.0789474	0.633094
cluster6	IRF9	0	0	0.76259
cluster6	MGA	0	0	0.741007
cluster6	FOXA3	0	0	0.733813
cluster6	TFE3	0	0	0.719424
cluster6	KLF10	0	0	0.669065
cluster6	NFATC2	0	0	0.661871
cluster6	THRA	0	0	0.654676
cluster6	MEIS2	0	0	0.647482
cluster6	ISL2	0	0	0.640288
cluster6	NFIA	0	0	0.618705
cluster6	FOXM1	0	0	0.611511
cluster6	MEF2B	0	0	0.582734
cluster6	EPAS1	0	0	0.57554
cluster6	NR3C1	0	0	0.568345
cluster6	PBX3	0	0	0.561151
cluster6	TBX15	0	0	0.539568
cluster6	ZKSCAN1	0	0	0.532374
cluster6	ZNF589	0	0	0.52518
cluster6	KLF3	0	0	0.517986
cluster6	HMX3	0	0	0.510791
cluster6	OTX1	0	0	0.496403
cluster6	ELK4	0	0	0.482014
cluster6	CUX1	0	0	0.467626
cluster6	TFAP4	0	0	0.460432
cluster7	ATF1	0.25	0	0.309353
cluster7	CREB1	0.238636	0	0.302158
cluster7	E2F6	0.0227273	0	0.431655
cluster7	ZBTB48	0	0.157895	0.294964
cluster7	DLX2	0	0	0.446043
cluster7	NFYC	0	0	0.438849
cluster7	FOXL2	0	0	0.42446
cluster7	HOXB9	0	0.184211	0.223022
cluster7	HES4	0	0	0.395683
cluster7	NFKB2	0	0	0.388489
cluster7	NFE2L2	0.0454545	0	0.338129
cluster7	SIX5	0	0	0.381295
cluster7	IKZF4	0	0	0.366906
cluster7	ZNF554	0	0	0.359712
cluster7	GRHL1	0	0	0.345324
cluster7	DLX1	0	0	0.330935
cluster7	KLF11	0	0	0.28777
cluster7	SP3	0	0	0.280576
cluster7	MYPOP	0.125	0	0.136691
cluster7	SOX12	0	0	0.258993
cluster7	CREB3L2	0	0.131579	0.122302
cluster7	HBP1	0	0	0.251799
cluster7	ZNF524	0	0	0.230216
cluster7	JDP2	0	0	0.194245
cluster7	WT1	0	0	0.179856
cluster7	ZNF628	0	0	0.172662
cluster7	STAT2	0.136364	0	0
cluster7	NFE2L1	0	0	0.129496
cluster7	XBP1	0	0.105263	0.0143885
cluster7	BCL6	0	0	0.115108
cluster7	NFIX	0	0	0.0935252
cluster7	CDC5L	0.0909091	0	0
cluster7	SP4	0	0	0.0863309
cluster7	LHX6	0.0795455	0	0
cluster7	RARA	0	0	0.0791367
cluster7	RREB1	0	0	0.0719424
cluster7	ZNF324	0	0	0.057554
cluster7	MEF2D	0	0	0.0503597
cluster7	MAX	0	0	0.0431655
cluster7	HES1	0	0	0.0215827
cluster7	ZNF35	0.0113636	0	0
cluster7	ZBTB16	0	0	0
cluster7	CREB3L1	0	0	0
