# Supplementary material for: Identification of transcription factors dictating blood cell development using a bidirectional transcription network-based computational framework
Source: Sci Rep. 2022 Nov 4;12:18656. doi: 10.1038/s41598-022-21148-w (PMC9636203; doi:10.1038/s41598-022-21148-w)
Supplement: Supplementary file 4 — Supplementary Information 4. [file 41598_2022_21148_MOESM4_ESM.xlsx]

## Sheet: FANTOM5
Table S3. FANTOM5 and ENCODE datasets
FANTOM5 - CAGE data
Cell lines	Hg19 CTSS
B lymphoblastoid cell line: GM12878 ENCODE, biol_rep1	http://fantom.gsc.riken.jp/5/datafiles/latest/basic/human.cell_line.hCAGE/B%2520lymphoblastoid%2520cell%2520line%253a%2520GM12878%2520ENCODE%252c%2520biol_rep1.CNhs12331.10821-111C2.hg19.ctss.bed.gz
B lymphoblastoid cell line: GM12878 ENCODE, biol_rep2	http://fantom.gsc.riken.jp/5/datafiles/latest/basic/human.cell_line.hCAGE/B%2520lymphoblastoid%2520cell%2520line%253a%2520GM12878%2520ENCODE%252c%2520biol_rep2.CNhs12332.10822-111C3.hg19.ctss.bed.gz
B lymphoblastoid cell line: GM12878 ENCODE, biol_rep3	http://fantom.gsc.riken.jp/5/datafiles/latest/basic/human.cell_line.hCAGE/B%2520lymphoblastoid%2520cell%2520line%253a%2520GM12878%2520ENCODE%252c%2520biol_rep3.CNhs12333.10823-111C4.hg19.ctss.bed.gz
epitheloid carcinoma cell line: HelaS3 ENCODE, biol_rep1	http://fantom.gsc.riken.jp/5/datafiles/latest/basic/human.cell_line.hCAGE/epitheloid%2520carcinoma%2520cell%2520line%253a%2520HelaS3%2520ENCODE%252c%2520biol_rep1.CNhs12325.10815-111B5.hg19.ctss.bed.gz
epitheloid carcinoma cell line: HelaS3 ENCODE, biol_rep2	http://fantom.gsc.riken.jp/5/datafiles/latest/basic/human.cell_line.hCAGE/epitheloid%2520carcinoma%2520cell%2520line%253a%2520HelaS3%2520ENCODE%252c%2520biol_rep2.CNhs12326.10816-111B6.hg19.ctss.bed.gz
epitheloid carcinoma cell line: HelaS3 ENCODE, biol_rep3	http://fantom.gsc.riken.jp/5/datafiles/latest/basic/human.cell_line.hCAGE/epitheloid%2520carcinoma%2520cell%2520line%253a%2520HelaS3%2520ENCODE%252c%2520biol_rep3.CNhs12327.10817-111B7.hg19.ctss.bed.gz
hepatocellular carcinoma cell line: HepG2 ENCODE, biol_rep1	http://fantom.gsc.riken.jp/5/datafiles/latest/basic/human.cell_line.hCAGE/hepatocellular%2520carcinoma%2520cell%2520line%253a%2520HepG2%2520ENCODE%252c%2520biol_rep1.CNhs12328.10818-111B8.hg19.ctss.bed.gz
hepatocellular carcinoma cell line: HepG2 ENCODE, biol_rep2	http://fantom.gsc.riken.jp/5/datafiles/latest/basic/human.cell_line.hCAGE/hepatocellular%2520carcinoma%2520cell%2520line%253a%2520HepG2%2520ENCODE%252c%2520biol_rep2.CNhs12329.10819-111B9.hg19.ctss.bed.gz
hepatocellular carcinoma cell line: HepG2 ENCODE, biol_rep3	http://fantom.gsc.riken.jp/5/datafiles/latest/basic/human.cell_line.hCAGE/hepatocellular%2520carcinoma%2520cell%2520line%253a%2520HepG2%2520ENCODE%252c%2520biol_rep3.CNhs12330.10820-111C1.hg19.ctss.bed.gz
H9 Embryonic Stem cells, biol_rep1 (H9ES-1)	http://fantom.gsc.riken.jp/5/datafiles/latest/basic/human.timecourse.hCAGE/H9%2520Embryonic%2520Stem%2520cells%252c%2520biol_rep1%2520%2528H9ES-1%2529.CNhs11917.12626-134E7.hg19.ctss.bed.gz
H9 Embryonic Stem cells, biol_rep2(H9ES-1)	http://fantom.gsc.riken.jp/5/datafiles/latest/basic/human.timecourse.hCAGE/H9%2520Embryonic%2520Stem%2520cells%252c%2520biol_rep2%2520%2528H9ES-2%2529.CNhs12824.12724-135G6.hg19.ctss.bed.gz
H9 Embryonic Stem cells, biol_rep3 (H9ES-1)	http://fantom.gsc.riken.jp/5/datafiles/latest/basic/human.timecourse.hCAGE/H9%2520Embryonic%2520Stem%2520cells%252c%2520biol_rep3%2520%2528H9ES-3%2529.CNhs12837.12822-136I5.hg19.ctss.bed.gz
chronic myelogenous leukemia cell line:K562 ENCODE, biol_rep1	http://fantom.gsc.riken.jp/5/datafiles/latest/basic/human.cell_line.hCAGE/chronic%2520myelogenous%2520leukemia%2520cell%2520line%253aK562%2520ENCODE%252c%2520biol_rep1.CNhs12334.10824-111C5.hg19.ctss.bed.gz
chronic myelogenous leukemia cell line:K562 ENCODE, biol_rep2	http://fantom.gsc.riken.jp/5/datafiles/latest/basic/human.cell_line.hCAGE/chronic%2520myelogenous%2520leukemia%2520cell%2520line%253aK562%2520ENCODE%252c%2520biol_rep2.CNhs12335.10825-111C6.hg19.ctss.bed.gz
chronic myelogenous leukemia cell line:K562 ENCODE, biol_rep3	http://fantom.gsc.riken.jp/5/datafiles/latest/basic/human.cell_line.hCAGE/chronic%2520myelogenous%2520leukemia%2520cell%2520line%253aK562%2520ENCODE%252c%2520biol_rep3.CNhs12336.10826-111C7.hg19.ctss.bed.gz
Source type
Fibroblast - skin normal, donor1	http://fantom.gsc.riken.jp/5/datafiles/latest/basic/human.primary_cell.hCAGE/Fibroblast%2520-%2520skin%2520normal%252c%2520donor1.CNhs11351.11553-120C5.hg19.ctss.bed.gz
Fibroblast - skin normal, donor2	http://fantom.gsc.riken.jp/5/datafiles/latest/basic/human.primary_cell.hCAGE/Fibroblast%2520-%2520skin%2520normal%252c%2520donor2.CNhs11914.11561-120D4.hg19.ctss.bed.gz
Target type
Astrocyte - cerebral cortex, donor1	http://fantom.gsc.riken.jp/5/datafiles/latest/basic/human.primary_cell.hCAGE/Astrocyte%2520-%2520cerebral%2520cortex%252c%2520donor1.CNhs10864.11235-116D2.hg19.ctss.bed.gz
Astrocyte - cerebral cortex, donor2	http://fantom.gsc.riken.jp/5/datafiles/latest/basic/human.primary_cell.hCAGE/Astrocyte%2520-%2520cerebral%2520cortex%252c%2520donor2.CNhs11960.11316-117D2.hg19.ctss.bed.gz
Astrocyte - cerebral cortex, donor3	http://fantom.gsc.riken.jp/5/datafiles/latest/basic/human.primary_cell.hCAGE/Astrocyte%2520-%2520cerebral%2520cortex%252c%2520donor3.CNhs12005.11392-118C6.hg19.ctss.bed.gz
heart, adult, pool1	http://fantom.gsc.riken.jp/5/datafiles/latest/basic/human.tissue.hCAGE/heart%252c%2520adult%252c%2520pool1.CNhs10621.10016-101C7.hg19.ctss.bed.gz
left atrium, adult, donor1	http://fantom.gsc.riken.jp/5/datafiles/latest/basic/human.tissue.hCAGE/left%2520atrium%252c%2520adult%252c%2520donor1.CNhs11790.10079-102A7.hg19.ctss.bed.gz
left ventricle, adult, donor1	http://fantom.gsc.riken.jp/5/datafiles/latest/basic/human.tissue.hCAGE/left%2520ventricle%252c%2520adult%252c%2520donor1.CNhs11789.10078-102A6.hg19.ctss.bed.gz
Hepatocyte, donor1	http://fantom.gsc.riken.jp/5/datafiles/latest/basic/human.primary_cell.hCAGE/Hepatocyte%252c%2520donor1.CNhs12340.11523-119I2.hg19.ctss.bed.gz
Hepatocyte, donor2	http://fantom.gsc.riken.jp/5/datafiles/latest/basic/human.primary_cell.hCAGE/Hepatocyte%252c%2520donor2.CNhs12349.11603-120I1.hg19.ctss.bed.gz
Hepatocyte, donor3	http://fantom.gsc.riken.jp/5/datafiles/latest/basic/human.primary_cell.hCAGE/Hepatocyte%252c%2520donor3.CNhs12626.11684-122I1.hg19.ctss.bed.gz
hIPS, biol_rep1	http://fantom.gsc.riken.jp/5/datafiles/latest/basic/human.timecourse.hCAGE/hIPS%252c%2520biol_rep1.CNhs14214.14380-156B6.hg19.ctss.bed.gz
hIPS, biol_rep2	http://fantom.gsc.riken.jp/5/datafiles/latest/basic/human.timecourse.hCAGE/hIPS%252c%2520biol_rep2.CNhs14215.14381-156B7.hg19.ctss.bed.gz
hIPS, biol_rep3	http://fantom.gsc.riken.jp/5/datafiles/latest/basic/human.timecourse.hCAGE/hIPS%252c%2520biol_rep3.CNhs14216.14382-156B8.hg19.ctss.bed.gz
Keratinocyte - epidermal, donor1	http://fantom.gsc.riken.jp/5/datafiles/latest/basic/human.primary_cell.hCAGE/Keratinocyte%2520-%2520epidermal%252c%2520donor1.CNhs11064.11272-116H3.hg19.ctss.bed.gz
Keratinocyte - epidermal, donor2	http://fantom.gsc.riken.jp/5/datafiles/latest/basic/human.primary_cell.hCAGE/Keratinocyte%2520-%2520epidermal%252c%2520donor2.CNhs11381.11349-117G8.hg19.ctss.bed.gz
Keratinocyte - epidermal, donor3	http://fantom.gsc.riken.jp/5/datafiles/latest/basic/human.primary_cell.hCAGE/Keratinocyte%2520-%2520epidermal%252c%2520donor3.CNhs12031.11421-118F8.hg19.ctss.bed.gz
Macrophage - monocyte derived, donor1	http://fantom.gsc.riken.jp/5/datafiles/latest/basic/human.primary_cell.hCAGE/Macrophage%2520-%2520monocyte%2520derived%252c%2520donor1.CNhs10861.11232-116C8.hg19.ctss.bed.gz
Macrophage - monocyte derived, donor2	http://fantom.gsc.riken.jp/5/datafiles/latest/basic/human.primary_cell.hCAGE/Macrophage%2520-%2520monocyte%2520derived%252c%2520donor2.CNhs11899.11313-117C8.hg19.ctss.bed.gz
Macrophage - monocyte derived, donor3	http://fantom.gsc.riken.jp/5/datafiles/latest/basic/human.primary_cell.hCAGE/Macrophage%2520-%2520monocyte%2520derived%252c%2520donor3.CNhs12003.11389-118C3.hg19.ctss.bed.gz
Osteoblast - differentiated, donor1	http://fantom.gsc.riken.jp/5/datafiles/latest/basic/human.primary_cell.hCAGE/Osteoblast%2520-%2520differentiated%252c%2520donor1.CNhs11311.11276-116H7.hg19.ctss.bed.gz
Osteoblast - differentiated, donor2	http://fantom.gsc.riken.jp/5/datafiles/latest/basic/human.primary_cell.hCAGE/Osteoblast%2520-%2520differentiated%252c%2520donor2.CNhs11980.11353-117H3.hg19.ctss.bed.gz
Osteoblast - differentiated, donor3	http://fantom.gsc.riken.jp/5/datafiles/latest/basic/human.primary_cell.hCAGE/Osteoblast%2520-%2520differentiated%252c%2520donor3.CNhs12035.11425-118G3.hg19.ctss.bed.gz
K562 Hemin time course
K562 erythroblastic leukemia response to hemin, 03hr30min, biol_rep1	http://fantom.gsc.riken.jp/5/datafiles/latest/basic/human.timecourse.hCAGE/K562%2520erythroblastic%2520leukemia%2520response%2520to%2520hemin%252c%252003hr30min%252c%2520biol_rep1.CNhs12467.13089-140C2.hg19.ctss.bed.gz
K562 erythroblastic leukemia response to hemin, 03hr30min, biol_rep2	http://fantom.gsc.riken.jp/5/datafiles/latest/basic/human.timecourse.hCAGE/K562%2520erythroblastic%2520leukemia%2520response%2520to%2520hemin%252c%252003hr30min%252c%2520biol_rep2.CNhs12695.13155-141A5.hg19.ctss.bed.gz
K562 erythroblastic leukemia response to hemin, 03hr30min, biol_rep3	http://fantom.gsc.riken.jp/5/datafiles/latest/basic/human.timecourse.hCAGE/K562%2520erythroblastic%2520leukemia%2520response%2520to%2520hemin%252c%252003hr30min%252c%2520biol_rep3.CNhs12797.13221-141H8.hg19.ctss.bed.gz
K562 erythroblastic leukemia response to hemin, 24hr, biol_rep1	http://fantom.gsc.riken.jp/5/datafiles/latest/basic/human.timecourse.hCAGE/K562%2520erythroblastic%2520leukemia%2520response%2520to%2520hemin%252c%252024hr%252c%2520biol_rep1.CNhs12471.13093-140C6.hg19.ctss.bed.gz
K562 erythroblastic leukemia response to hemin, 24hr, biol_rep2	http://fantom.gsc.riken.jp/5/datafiles/latest/basic/human.timecourse.hCAGE/K562%2520erythroblastic%2520leukemia%2520response%2520to%2520hemin%252c%252024hr%252c%2520biol_rep2.CNhs12699.13159-141A9.hg19.ctss.bed.gz
K562 erythroblastic leukemia response to hemin, 24hr, biol_rep3	http://fantom.gsc.riken.jp/5/datafiles/latest/basic/human.timecourse.hCAGE/K562%2520erythroblastic%2520leukemia%2520response%2520to%2520hemin%252c%252024hr%252c%2520biol_rep3.CNhs12801.13225-141I3.hg19.ctss.bed.gz
K562 erythroblastic leukemia response to hemin, day04, biol_rep1	http://fantom.gsc.riken.jp/5/datafiles/latest/basic/human.timecourse.hCAGE/K562%2520erythroblastic%2520leukemia%2520response%2520to%2520hemin%252c%2520day04%252c%2520biol_rep1.CNhs12474.13096-140C9.hg19.ctss.bed.gz
K562 erythroblastic leukemia response to hemin, day04, biol_rep2	http://fantom.gsc.riken.jp/5/datafiles/latest/basic/human.timecourse.hCAGE/K562%2520erythroblastic%2520leukemia%2520response%2520to%2520hemin%252c%2520day04%252c%2520biol_rep2.CNhs12702.13162-141B3.hg19.ctss.bed.gz
K562 erythroblastic leukemia response to hemin, day04, biol_rep3	http://fantom.gsc.riken.jp/5/datafiles/latest/basic/human.timecourse.hCAGE/K562%2520erythroblastic%2520leukemia%2520response%2520to%2520hemin%252c%2520day04%252c%2520biol_rep3.CNhs12804.13228-141I6.hg19.ctss.bed.gz

## Sheet: ENCODE
ENCODE - ChIP data		http://hgdownload.soe.ucsc.edu/goldenPath/hg19/encodeDCC/wgEncodeBroadHistone/
BAM Files	Histone Marks
K562	H3K27ac	http://hgdownload.soe.ucsc.edu/goldenPath/hg19/encodeDCC/wgEncodeBroadHistone/wgEncodeBroadHistoneK562H3k27acStdAlnRep1.bam
		http://hgdownload.soe.ucsc.edu/goldenPath/hg19/encodeDCC/wgEncodeBroadHistone/wgEncodeBroadHistoneK562H3k27acStdAlnRep1.bam.bai
GM12878	H3K27ac	http://hgdownload.soe.ucsc.edu/goldenPath/hg19/encodeDCC/wgEncodeBroadHistone/wgEncodeBroadHistoneGm12878H3k27acStdAlnRep1.bam
		http://hgdownload.soe.ucsc.edu/goldenPath/hg19/encodeDCC/wgEncodeBroadHistone/wgEncodeBroadHistoneGm12878H3k27acStdAlnRep1.bam.bai
HeLaS3	H3K27ac	http://hgdownload.soe.ucsc.edu/goldenPath/hg19/encodeDCC/wgEncodeBroadHistone/wgEncodeBroadHistoneHelas3H3k27acStdAlnRep1.bam
		http://hgdownload.soe.ucsc.edu/goldenPath/hg19/encodeDCC/wgEncodeBroadHistone/wgEncodeBroadHistoneHelas3H3k27acStdAlnRep1.bam.bai
HepG2	H3K27ac	http://hgdownload.soe.ucsc.edu/goldenPath/hg19/encodeDCC/wgEncodeBroadHistone/wgEncodeBroadHistoneHepg2H3k27acStdAlnRep1.bam
		http://hgdownload.soe.ucsc.edu/goldenPath/hg19/encodeDCC/wgEncodeBroadHistone/wgEncodeBroadHistoneHepg2H3k27acStdAlnRep1.bam.bai
H1-hESC	H3K27ac	http://hgdownload.soe.ucsc.edu/goldenPath/hg19/encodeDCC/wgEncodeBroadHistone/wgEncodeBroadHistoneH1hescH3k27acStdAlnRep1.bam
		http://hgdownload.soe.ucsc.edu/goldenPath/hg19/encodeDCC/wgEncodeBroadHistone/wgEncodeBroadHistoneH1hescH3k27acStdAlnRep1.bam.bai
Peak Files
K562	H3K4me1	http://hgdownload.soe.ucsc.edu/goldenPath/hg19/encodeDCC/wgEncodeBroadHistone/wgEncodeBroadHistoneK562H3k4me1StdPk.broadPeak.gz
	H3K27ac	http://hgdownload.soe.ucsc.edu/goldenPath/hg19/encodeDCC/wgEncodeBroadHistone/wgEncodeBroadHistoneK562H3k27acStdPk.broadPeak.gz
GM12878	H3K4me1	http://hgdownload.soe.ucsc.edu/goldenPath/hg19/encodeDCC/wgEncodeBroadHistone/wgEncodeBroadHistoneGm12878H3k27acStdPk.broadPeak.gz
	H3K27ac	http://hgdownload.soe.ucsc.edu/goldenPath/hg19/encodeDCC/wgEncodeBroadHistone/wgEncodeBroadHistoneGm12878H3k4me1StdPk.broadPeak.gz
HeLaS3	H3K4me1	http://hgdownload.soe.ucsc.edu/goldenPath/hg19/encodeDCC/wgEncodeBroadHistone/wgEncodeBroadHistoneHelas3H3k27acStdPk.broadPeak.gz
	H3K27ac	http://hgdownload.soe.ucsc.edu/goldenPath/hg19/encodeDCC/wgEncodeBroadHistone/wgEncodeBroadHistoneHelas3H3k04me1StdPk.broadPeak.gz
HepG2	H3K4me1	http://hgdownload.soe.ucsc.edu/goldenPath/hg19/encodeDCC/wgEncodeBroadHistone/wgEncodeBroadHistoneHepg2H3k27acStdPk.broadPeak.gz
	H3K27ac	http://hgdownload.soe.ucsc.edu/goldenPath/hg19/encodeDCC/wgEncodeBroadHistone/wgEncodeBroadHistoneHepg2H3k04me1StdPk.broadPeak.gz
H1-hESC	H3K4me1	http://hgdownload.soe.ucsc.edu/goldenPath/hg19/encodeDCC/wgEncodeBroadHistone/wgEncodeBroadHistoneH1hescH3k27acStdPk.broadPeak.gz
	H3K27ac	http://hgdownload.soe.ucsc.edu/goldenPath/hg19/encodeDCC/wgEncodeBroadHistone/wgEncodeBroadHistoneH1hescH3k4me1StdPk.broadPeak.gz
